# Supplementary material for: Prognostic Impact of the Angiogenic Gene POSTN and Its Related Genes on Lung Adenocarcinoma
Source: Front Oncol. 2022 Jun 27;12:699824. doi: 10.3389/fonc.2022.699824 (PMC9271775; doi:10.3389/fonc.2022.699824)
Supplement: Supplementary Table 1 — HALLMARK_ANGIOGENESIS gene set, where the 36 angiogenesis-related genes were obtained. [file Table_1.xlsx]

## Sheet: HALLMARK_ANGIOGENESIS
Symbol
APOH
APP
CCND2
COL3A1
COL5A2
CXCL6
FGFR1
FSTL1
ITGAV
JAG1
JAG2
KCNJ8
LPL
LRPAP1
LUM
MSX1
NRP1
OLR1
PDGFA
PF4
PGLYRP1
POSTN
PRG2
PTK2
S100A4
SERPINA5
SLCO2A1
SPP1
STC1
THBD
TIMP1
TNFRSF21
VAV2
VCAN
VEGFA
VTN
