# Supplementary material for: Prognostic Impact of the Angiogenic Gene POSTN and Its Related Genes on Lung Adenocarcinoma
Source: Front Oncol. 2022 Jun 27;12:699824. doi: 10.3389/fonc.2022.699824 (PMC9271775; doi:10.3389/fonc.2022.699824)
Supplement: Supplementary Table 2 — For the miRNAs in the network, there were 428 DE-miRNAs, of which 251 were up-regulated and 177 were down-regulated genes. [file Table_2.xlsx]

## Sheet: miRNA.diffSig
Symbol	row	baseMean	log2FoldChange	lfcSE	stat	pvalue	padj
hsa-miR-4664-5p	hsa-miR-4664-5p	0.759418	1.28898	0.386978	3.33088	0.000865726	0.00239088
hsa-miR-550a-5p	hsa-miR-550a-5p	17.9319	1.33826	0.194927	6.86543	6.62895e-12	4.30219e-11
hsa-miR-6717-5p	hsa-miR-6717-5p	0.258702	-1.69855	0.579919	-2.92895	0.00340107	0.00853886
hsa-miR-526b-5p	hsa-miR-526b-5p	3.46357	-3.39978	0.73321	-4.63685	3.53754e-06	1.4172e-05
hsa-miR-224-5p	hsa-miR-224-5p	228.933	2.16335	0.237069	9.12542	7.14586e-20	7.36137e-19
hsa-miR-4529-3p	hsa-miR-4529-3p	0.677339	-3.49169	0.259785	-13.4407	3.49138e-41	9.85175e-40
hsa-miR-487a-3p	hsa-miR-487a-3p	2.20282	2.17115	0.467175	4.6474	3.36141e-06	1.35081e-05
hsa-miR-1306-5p	hsa-miR-1306-5p	39.1886	-1.75698	0.178823	-9.82523	8.76748e-23	1.05372e-21
hsa-miR-30b-3p	hsa-miR-30b-3p	18.2127	-1.08806	0.158236	-6.87619	6.14758e-12	4.03008e-11
hsa-miR-382-3p	hsa-miR-382-3p	7.32998	1.07091	0.298978	3.58191	0.000341098	0.00100168
hsa-miR-4523	hsa-miR-4523	0.793139	1.38322	0.390076	3.54603	0.000391083	0.00114073
hsa-miR-130b-5p	hsa-miR-130b-5p	67.6362	1.70887	0.173763	9.83446	7.9996e-23	9.70418e-22
hsa-miR-577	hsa-miR-577	33.0488	5.00571	0.399226	12.5385	4.59342e-36	1.06469e-34
hsa-miR-570-3p	hsa-miR-570-3p	1.83831	1.80679	0.375746	4.80854	1.52034e-06	6.40714e-06
hsa-miR-494-3p	hsa-miR-494-3p	4.00328	1.28325	0.353308	3.63208	0.000281143	0.00083316
hsa-miR-1229-3p	hsa-miR-1229-3p	3.47548	1.72538	0.328924	5.24552	1.55838e-07	7.17298e-07
hsa-miR-4638-3p	hsa-miR-4638-3p	3.53228	2.18773	0.309591	7.06653	1.58856e-12	1.09098e-11
hsa-miR-146b-3p	hsa-miR-146b-3p	1034.54	-1.4014	0.152175	-9.20918	3.28619e-20	3.41238e-19
hsa-miR-618	hsa-miR-618	1.9219	-1.25786	0.25973	-4.84295	1.27923e-06	5.44409e-06
hsa-miR-518c-3p	hsa-miR-518c-3p	0.720767	-3.31614	1.11031	-2.98668	0.00282022	0.00723448
hsa-miR-7974	hsa-miR-7974	0.873952	1.53811	0.439212	3.50198	0.000461809	0.00133503
hsa-miR-6510-3p	hsa-miR-6510-3p	11.3344	2.01704	0.37353	5.39993	6.66655e-08	3.17741e-07
hsa-miR-6815-3p	hsa-miR-6815-3p	0.997459	1.61019	0.376874	4.27248	1.93309e-05	7.06802e-05
hsa-miR-296-5p	hsa-miR-296-5p	23.3222	-1.08481	0.230414	-4.70811	2.50021e-06	1.01415e-05
hsa-miR-376b-3p	hsa-miR-376b-3p	4.05737	2.09605	0.39124	5.35747	8.43972e-08	3.9856e-07
hsa-miR-105-5p	hsa-miR-105-5p	251.323	8.13263	0.679191	11.974	4.86297e-33	1.05202e-31
hsa-miR-887-5p	hsa-miR-887-5p	1.8927	-1.68847	0.235577	-7.16737	7.64504e-13	5.33509e-12
hsa-miR-641	hsa-miR-641	0.318897	-1.08499	0.427106	-2.54033	0.0110747	0.0249566
hsa-miR-449a	hsa-miR-449a	18.3949	1.19842	0.389357	3.07793	0.00208442	0.00544382
hsa-miR-512-3p	hsa-miR-512-3p	2.18922	-1.83545	0.726479	-2.52651	0.0115203	0.0258412
hsa-miR-296-3p	hsa-miR-296-3p	4.50209	1.36361	0.30645	4.4497	8.59901e-06	3.2636e-05
hsa-miR-93-3p	hsa-miR-93-3p	40.2818	1.24079	0.145627	8.52032	1.59107e-17	1.48576e-16
hsa-miR-144-5p	hsa-miR-144-5p	853.684	-3.33873	0.223343	-14.9489	1.58384e-50	7.61418e-49
hsa-miR-6892-5p	hsa-miR-6892-5p	16.3454	-2.91673	0.175737	-16.5971	7.31217e-62	8.62836e-60
hsa-miR-340-5p	hsa-miR-340-5p	98.1056	-1.35971	0.169437	-8.02486	1.01639e-15	8.51145e-15
hsa-miR-4678	hsa-miR-4678	0.226784	-2.62252	0.669063	-3.9197	8.86605e-05	0.000288424
hsa-miR-135b-5p	hsa-miR-135b-5p	292.063	2.82129	0.216405	13.0371	7.52914e-39	1.95457e-37
hsa-miR-301a-3p	hsa-miR-301a-3p	45.5361	2.16061	0.191387	11.2892	1.48368e-29	2.63811e-28
hsa-miR-30a-3p	hsa-miR-30a-3p	25284.1	-2.74874	0.165047	-16.6543	2.81848e-62	4.06488e-60
hsa-miR-134-3p	hsa-miR-134-3p	3.28173	1.45213	0.341883	4.24743	2.16235e-05	7.81817e-05
hsa-miR-517b-3p	hsa-miR-517b-3p	2.61792	-4.00646	0.936638	-4.27748	1.89018e-05	6.95028e-05
hsa-miR-140-3p	hsa-miR-140-3p	4226.04	-1.52171	0.100371	-15.1608	6.42411e-52	3.3354e-50
hsa-let-7c-5p	hsa-let-7c-5p	6488.03	-2.09976	0.147345	-14.2506	4.44278e-46	1.8021e-44
hsa-miR-3615	hsa-miR-3615	21.5998	-1.63935	0.159577	-10.2731	9.31784e-25	1.24686e-23
hsa-miR-520a-5p	hsa-miR-520a-5p	0.832724	-3.61901	0.900579	-4.01854	5.85595e-05	0.000195549
hsa-miR-4766-3p	hsa-miR-4766-3p	1.14857	1.71518	0.378257	4.53444	5.77564e-06	2.23784e-05
hsa-miR-328-3p	hsa-miR-328-3p	235.062	-3.24973	0.178817	-18.1735	8.36681e-74	1.55145e-71
hsa-miR-200a-3p	hsa-miR-200a-3p	1452.99	1.95434	0.178931	10.9223	9.01489e-28	1.50017e-26
hsa-miR-585-5p	hsa-miR-585-5p	0.51489	-1.70545	0.357859	-4.76571	1.88187e-06	7.80407e-06
hsa-miR-4736	hsa-miR-4736	0.724746	1.26719	0.424567	2.98465	0.002839	0.00726828
hsa-miR-29b-1-5p	hsa-miR-29b-1-5p	25.4635	1.91996	0.191245	10.0393	1.02419e-23	1.27826e-22
hsa-miR-135b-3p	hsa-miR-135b-3p	7.00393	2.73885	0.304461	8.99571	2.34715e-19	2.38016e-18
hsa-miR-4732-5p	hsa-miR-4732-5p	0.558332	-3.66027	0.48273	-7.58245	3.39103e-14	2.63566e-13
hsa-let-7b-5p	hsa-let-7b-5p	76723.7	-1.67151	0.128512	-13.0066	1.12175e-38	2.80006e-37
hsa-miR-335-5p	hsa-miR-335-5p	62.8248	-1.01546	0.158758	-6.39626	1.59226e-10	9.5683e-10
hsa-miR-138-5p	hsa-miR-138-5p	20.226	-1.1247	0.254309	-4.42258	9.75273e-06	3.66251e-05
hsa-miR-532-3p	hsa-miR-532-3p	197.334	-2.36671	0.175164	-13.5114	1.33935e-41	3.95107e-40
hsa-miR-1976	hsa-miR-1976	73.4448	-2.08656	0.127604	-16.3518	4.22122e-60	3.65276e-58
hsa-miR-551b-3p	hsa-miR-551b-3p	17.4658	1.81778	0.301335	6.03242	1.61524e-09	8.95973e-09
hsa-miR-520a-3p	hsa-miR-520a-3p	1.3432	-4.35022	0.710038	-6.12675	8.9691e-10	5.06169e-09
hsa-miR-935	hsa-miR-935	12.9223	-1.63732	0.356361	-4.59456	4.33668e-06	1.71094e-05
hsa-miR-26a-5p	hsa-miR-26a-5p	13720.1	-1.2042	0.109027	-11.045	2.31725e-28	3.95762e-27
hsa-miR-767-3p	hsa-miR-767-3p	4.63937	4.1024	0.895963	4.57876	4.67739e-06	1.8232e-05
hsa-miR-561-5p	hsa-miR-561-5p	4.96418	1.31425	0.329977	3.98284	6.80965e-05	0.000224338
hsa-miR-616-5p	hsa-miR-616-5p	11.0459	3.36544	0.324058	10.3853	2.89187e-25	4.17071e-24
hsa-miR-3677-3p	hsa-miR-3677-3p	19.604	1.13907	0.205081	5.55424	2.78828e-08	1.3606e-07
hsa-miR-409-5p	hsa-miR-409-5p	33.2337	3.9748	0.316679	12.5515	3.90021e-36	9.20449e-35
hsa-miR-675-3p	hsa-miR-675-3p	104.771	1.42928	0.371557	3.84673	0.000119704	0.000378967
hsa-miR-451a	hsa-miR-451a	3900.03	-2.93335	0.22476	-13.051	6.27015e-39	1.66095e-37
hsa-miR-19a-3p	hsa-miR-19a-3p	100.705	1.38869	0.188936	7.35006	1.98117e-13	1.48645e-12
hsa-miR-615-3p	hsa-miR-615-3p	9.63608	1.46857	0.412489	3.56027	0.000370474	0.0010855
hsa-miR-210-3p	hsa-miR-210-3p	4629.02	4.86307	0.215561	22.5601	1.0689e-112	6.93717e-110
hsa-miR-518e-3p	hsa-miR-518e-3p	1.02128	-3.73509	0.879033	-4.24909	2.1464e-05	7.78791e-05
hsa-miR-148a-3p	hsa-miR-148a-3p	202693	1.34368	0.138379	9.71014	2.7296e-22	3.16341e-21
hsa-miR-218-5p	hsa-miR-218-5p	256.611	-1.88651	0.13194	-14.2982	2.24448e-46	9.39785e-45
hsa-let-7a-2-3p	hsa-let-7a-2-3p	54.2433	1.81057	0.237888	7.61103	2.71915e-14	2.12618e-13
hsa-miR-34b-3p	hsa-miR-34b-3p	51.3463	-1.47103	0.332266	-4.42727	9.54317e-06	3.60088e-05
hsa-miR-4785	hsa-miR-4785	0.401184	-1.21648	0.347811	-3.49753	0.000469586	0.00135149
hsa-miR-2116-5p	hsa-miR-2116-5p	0.976051	1.55091	0.398996	3.88702	0.000101481	0.000326046
hsa-miR-183-3p	hsa-miR-183-3p	6.81209	2.91636	0.314081	9.28535	1.61182e-20	1.70093e-19
hsa-miR-376a-2-5p	hsa-miR-376a-2-5p	0.755443	1.23192	0.483008	2.55052	0.0107563	0.0242811
hsa-miR-489-3p	hsa-miR-489-3p	3.25744	1.82972	0.437626	4.18101	2.90219e-05	0.000102088
hsa-miR-3940-3p	hsa-miR-3940-3p	2.9052	-2.03953	0.272531	-7.48366	7.2283e-14	5.55167e-13
hsa-miR-374b-5p	hsa-miR-374b-5p	260.115	-1.08009	0.0957061	-11.2855	1.54754e-29	2.71446e-28
hsa-miR-30d-5p	hsa-miR-30d-5p	60469.5	-1.09508	0.149865	-7.30711	2.72942e-13	2.01295e-12
hsa-miR-543	hsa-miR-543	4.30297	1.32465	0.388854	3.40656	0.000657874	0.0018564
hsa-miR-708-3p	hsa-miR-708-3p	329.952	2.69925	0.162508	16.6099	5.90792e-62	7.66849e-60
hsa-miR-4652-5p	hsa-miR-4652-5p	8.55472	4.56754	0.550133	8.30262	1.01843e-16	9.30931e-16
hsa-let-7f-5p	hsa-let-7f-5p	56689.9	-1.98289	0.17212	-11.5204	1.04156e-30	2.01783e-29
hsa-miR-4800-3p	hsa-miR-4800-3p	0.649982	-2.21524	0.320615	-6.90934	4.86916e-12	3.22457e-11
hsa-miR-217-5p	hsa-miR-217-5p	119.238	1.17567	0.2253	5.21824	1.80633e-07	8.18332e-07
hsa-miR-4724-5p	hsa-miR-4724-5p	4.92503	1.92618	0.317081	6.07474	1.2419e-09	6.9184e-09
hsa-miR-1291	hsa-miR-1291	1.90133	1.00043	0.312611	3.20024	0.00137311	0.00368244
hsa-miR-186-3p	hsa-miR-186-3p	1.03874	1.19458	0.346487	3.44768	0.00056543	0.00161658
hsa-miR-378a-5p	hsa-miR-378a-5p	215.79	-1.39052	0.133931	-10.3824	2.9833e-25	4.25529e-24
hsa-miR-378d	hsa-miR-378d	1.75765	-1.17992	0.204663	-5.7652	8.15634e-09	4.20116e-08
hsa-miR-873-5p	hsa-miR-873-5p	1.84724	1.59414	0.61309	2.60016	0.00931793	0.0214065
hsa-miR-130a-5p	hsa-miR-130a-5p	3.69398	1.47111	0.284559	5.16979	2.34363e-07	1.04897e-06
hsa-miR-6718-5p	hsa-miR-6718-5p	7.09987	-1.05197	0.279144	-3.76855	0.000164197	0.000506241
hsa-miR-199a-5p	hsa-miR-199a-5p	3232.33	1.03903	0.130289	7.97483	1.52596e-15	1.26159e-14
hsa-miR-5683	hsa-miR-5683	5.81838	-1.14775	0.264691	-4.33617	1.44988e-05	5.37699e-05
hsa-miR-192-5p	hsa-miR-192-5p	8596.97	3.01333	0.324439	9.28782	1.57483e-20	1.67551e-19
hsa-miR-210-5p	hsa-miR-210-5p	5.63583	1.17027	0.23079	5.07073	3.96283e-07	1.76156e-06
hsa-miR-4536-5p	hsa-miR-4536-5p	0.197783	-1.71386	0.581056	-2.94956	0.00318227	0.00806756
hsa-miR-521	hsa-miR-521	0.51799	-1.46608	0.67566	-2.16985	0.0300182	0.0617491
hsa-miR-346	hsa-miR-346	0.656474	-1.78843	0.440841	-4.05686	4.9736e-05	0.000169442
hsa-miR-493-3p	hsa-miR-493-3p	24.1406	1.63185	0.265564	6.14483	8.00477e-10	4.5372e-09
hsa-miR-1258	hsa-miR-1258	3.4778	-1.68823	0.237057	-7.12161	1.06675e-12	7.40447e-12
hsa-let-7b-3p	hsa-let-7b-3p	115.377	-2.09262	0.116941	-17.8946	1.29842e-71	2.10668e-69
hsa-miR-378a-3p	hsa-miR-378a-3p	1542.55	-1.9271	0.141289	-13.6394	2.33404e-42	7.21329e-41
hsa-miR-375-3p	hsa-miR-375-3p	147144	1.68026	0.259902	6.46498	1.01311e-10	6.1738e-10
hsa-miR-369-3p	hsa-miR-369-3p	30.3901	1.15757	0.277118	4.17718	2.95147e-05	0.000103541
hsa-miR-4658	hsa-miR-4658	1.1763	1.62586	0.456831	3.55899	0.000372278	0.00108833
hsa-miR-891a-5p	hsa-miR-891a-5p	33.6711	1.69655	0.35923	4.72275	2.32672e-06	9.46734e-06
hsa-miR-503-3p	hsa-miR-503-3p	4.27154	1.91882	0.322779	5.94469	2.76988e-09	1.49804e-08
hsa-miR-23a-5p	hsa-miR-23a-5p	10.7401	-1.96666	0.227381	-8.64917	5.18762e-18	5.02502e-17
hsa-miR-151a-5p	hsa-miR-151a-5p	391.513	1.09798	0.101151	10.8548	1.89143e-27	3.06885e-26
hsa-let-7d-3p	hsa-let-7d-3p	2194.28	-3.17083	0.13652	-23.2262	2.47847e-119	3.21706e-116
hsa-miR-137-3p	hsa-miR-137-3p	8.9345	4.32272	0.522281	8.27662	1.26721e-16	1.13437e-15
hsa-miR-425-5p	hsa-miR-425-5p	761.06	1.11201	0.128691	8.64092	5.57619e-18	5.36141e-17
hsa-miR-517a-3p	hsa-miR-517a-3p	2.60877	-3.99561	0.93671	-4.26558	1.99388e-05	7.2698e-05
hsa-miR-15b-5p	hsa-miR-15b-5p	895.389	-1.29491	0.109857	-11.7873	4.53927e-32	9.35233e-31
hsa-miR-3662	hsa-miR-3662	1.07	1.59548	0.43202	3.69308	0.000221559	0.000664164
hsa-miR-1294	hsa-miR-1294	1.70996	-1.62092	0.225265	-7.19564	6.21664e-13	4.4094e-12
hsa-miR-1276	hsa-miR-1276	0.997045	1.04281	0.437574	2.38316	0.0171647	0.0372571
hsa-miR-301b-3p	hsa-miR-301b-3p	6.3381	3.30112	0.371426	8.88768	6.23969e-19	6.23009e-18
hsa-miR-26b-3p	hsa-miR-26b-3p	102.019	1.30067	0.125346	10.3766	3.16706e-25	4.46831e-24
hsa-miR-1293	hsa-miR-1293	1.13541	2.07122	0.659578	3.14022	0.00168822	0.00447206
hsa-miR-431-5p	hsa-miR-431-5p	12.5777	2.09782	0.396775	5.28718	1.24213e-07	5.77881e-07
hsa-miR-548au-3p	hsa-miR-548au-3p	1.19031	1.35237	0.359828	3.75839	0.000171011	0.000526001
hsa-miR-7112-3p	hsa-miR-7112-3p	0.891914	1.50606	0.470532	3.20076	0.00137066	0.00368244
hsa-miR-376a-5p	hsa-miR-376a-5p	3.02429	1.53589	0.382559	4.01477	5.95031e-05	0.000197532
hsa-miR-345-5p	hsa-miR-345-5p	81.6669	1.59376	0.186127	8.56272	1.10237e-17	1.04444e-16
hsa-miR-153-3p	hsa-miR-153-3p	7.45541	1.25154	0.276783	4.52175	6.13303e-06	2.36925e-05
hsa-miR-30c-2-3p	hsa-miR-30c-2-3p	209.025	-3.11887	0.166084	-18.7789	1.12362e-78	2.43077e-76
hsa-miR-372-3p	hsa-miR-372-3p	11.1378	2.55378	0.604612	4.22383	2.40185e-05	8.58844e-05
hsa-miR-193a-5p	hsa-miR-193a-5p	934.454	-1.58402	0.141288	-11.2113	3.5884e-29	6.21033e-28
hsa-miR-141-5p	hsa-miR-141-5p	2723.59	1.81534	0.151146	12.0104	3.13163e-33	6.88959e-32
hsa-miR-378i	hsa-miR-378i	0.21686	-1.75277	0.848705	-2.06523	0.0389013	0.0776829
hsa-miR-1301-5p	hsa-miR-1301-5p	1.54718	1.29989	0.351383	3.69936	0.000216141	0.000650931
hsa-miR-215-5p	hsa-miR-215-5p	99.6574	2.10212	0.341555	6.15455	7.52902e-10	4.28626e-09
hsa-miR-517-5p	hsa-miR-517-5p	0.958285	-3.49447	1.51947	-2.2998	0.0214596	0.0455885
hsa-miR-30a-5p	hsa-miR-30a-5p	78221.9	-1.90343	0.164168	-11.5943	4.40207e-31	8.7906e-30
hsa-miR-590-5p	hsa-miR-590-5p	52.0197	1.42476	0.142474	10.0001	1.52203e-23	1.88152e-22
hsa-miR-539-5p	hsa-miR-539-5p	23.0902	3.33727	0.345308	9.6646	4.2629e-22	4.89667e-21
hsa-miR-188-3p	hsa-miR-188-3p	4.8053	2.21515	0.298859	7.41201	1.24404e-13	9.38814e-13
hsa-miR-3622a-3p	hsa-miR-3622a-3p	0.788029	-2.41984	0.367336	-6.58752	4.47234e-11	2.77756e-10
hsa-miR-636	hsa-miR-636	1.33124	1.22183	0.349608	3.49486	0.000474307	0.00136206
hsa-miR-766-3p	hsa-miR-766-3p	45.1507	-1.26619	0.164787	-7.68377	1.54469e-14	1.24535e-13
hsa-miR-181b-3p	hsa-miR-181b-3p	111.019	1.04288	0.145296	7.17765	7.09206e-13	5.00298e-12
hsa-miR-518c-5p	hsa-miR-518c-5p	0.887034	-3.60865	1.0261	-3.51686	0.000436692	0.00126524
hsa-miR-195-3p	hsa-miR-195-3p	15.7392	-1.26255	0.12516	-10.0875	6.27478e-24	7.94213e-23
hsa-miR-628-5p	hsa-miR-628-5p	84.3917	1.33464	0.222482	5.9989	1.98657e-09	1.08801e-08
hsa-miR-133a-5p	hsa-miR-133a-5p	0.417908	-1.39845	0.355662	-3.93195	8.42589e-05	0.000275486
hsa-miR-345-3p	hsa-miR-345-3p	2.17781	1.44082	0.33358	4.31927	1.56545e-05	5.7726e-05
hsa-miR-376b-5p	hsa-miR-376b-5p	1.77125	1.45307	0.392746	3.69977	0.000215796	0.000650931
hsa-miR-767-5p	hsa-miR-767-5p	104.856	6.44001	0.733082	8.78485	1.56569e-18	1.52802e-17
hsa-miR-101-3p	hsa-miR-101-3p	54459.4	-1.30991	0.128162	-10.2208	1.60063e-24	2.12002e-23
hsa-miR-197-5p	hsa-miR-197-5p	0.460252	-1.37422	0.440725	-3.11808	0.00182032	0.00481218
hsa-miR-486-5p	hsa-miR-486-5p	1717.7	-4.47823	0.227794	-19.6591	4.83159e-86	1.25428e-83
hsa-miR-6744-5p	hsa-miR-6744-5p	0.798688	1.6724	0.685835	2.43848	0.014749	0.0326136
hsa-miR-518a-3p	hsa-miR-518a-3p	0.588446	-2.77022	1.18714	-2.33351	0.0196211	0.0420268
hsa-let-7e-3p	hsa-let-7e-3p	61.9676	-1.23152	0.113234	-10.8759	1.50139e-27	2.46683e-26
hsa-miR-6860	hsa-miR-6860	1.11567	1.90738	0.513807	3.71224	0.000205431	0.000624472
hsa-miR-511-3p	hsa-miR-511-3p	6.09983	-1.15615	0.202036	-5.72249	1.04972e-08	5.32242e-08
hsa-miR-548v	hsa-miR-548v	9.50638	2.39121	0.295078	8.10363	5.33422e-16	4.49598e-15
hsa-miR-4664-3p	hsa-miR-4664-3p	1.61113	2.35815	0.392284	6.01134	1.83999e-09	1.012e-08
hsa-miR-516a-5p	hsa-miR-516a-5p	9.68382	-1.60752	0.421588	-3.81301	0.000137287	0.000429394
hsa-miR-6813-3p	hsa-miR-6813-3p	0.39857	-1.676	0.411136	-4.07652	4.57155e-05	0.000156155
hsa-miR-4726-5p	hsa-miR-4726-5p	0.773533	1.10772	0.359706	3.07953	0.0020733	0.0054257
hsa-miR-194-5p	hsa-miR-194-5p	3155.22	2.36165	0.308652	7.65151	1.9863e-14	1.58755e-13
hsa-miR-4433b-5p	hsa-miR-4433b-5p	0.276518	-1.85269	0.816242	-2.26978	0.0232207	0.0489294
hsa-miR-374a-5p	hsa-miR-374a-5p	151.508	-1.56801	0.111608	-14.0493	7.77811e-45	2.74919e-43
hsa-miR-4286	hsa-miR-4286	0.604858	-1.05424	0.377989	-2.78908	0.00528575	0.0128002
hsa-miR-3688-3p	hsa-miR-3688-3p	0.320593	-1.1821	0.383342	-3.08367	0.00204465	0.00536151
hsa-miR-3614-5p	hsa-miR-3614-5p	18.2998	-1.12594	0.176482	-6.37991	1.77191e-10	1.05988e-09
hsa-miR-20b-5p	hsa-miR-20b-5p	90.1514	1.20802	0.269462	4.4831	7.35657e-06	2.80848e-05
hsa-miR-6746-3p	hsa-miR-6746-3p	0.271114	-1.42339	0.611668	-2.32706	0.0199622	0.0426167
hsa-let-7a-5p	hsa-let-7a-5p	160539	-1.77081	0.129784	-13.6443	2.18299e-42	6.91103e-41
hsa-miR-503-5p	hsa-miR-503-5p	36.7397	2.3903	0.230892	10.3524	4.07973e-25	5.69408e-24
hsa-miR-4521	hsa-miR-4521	2.6591	-2.40758	0.232887	-10.338	4.74455e-25	6.55151e-24
hsa-miR-605-5p	hsa-miR-605-5p	2.15616	-2.79505	0.227221	-12.301	8.94532e-35	2.0019e-33
hsa-let-7g-5p	hsa-let-7g-5p	2966.04	-1.15429	0.107504	-10.7371	6.81297e-27	1.06545e-25
hsa-miR-525-5p	hsa-miR-525-5p	1.00198	-3.19276	1.07822	-2.96115	0.00306495	0.00778533
hsa-miR-639	hsa-miR-639	2.32803	1.32375	0.293421	4.51143	6.43923e-06	2.48015e-05
hsa-miR-6820-3p	hsa-miR-6820-3p	2.20242	-1.59877	0.233456	-6.84828	7.47426e-12	4.80277e-11
hsa-miR-382-5p	hsa-miR-382-5p	59.7189	1.29073	0.237347	5.43814	5.38385e-08	2.58824e-07
hsa-miR-1304-3p	hsa-miR-1304-3p	3.3223	1.80798	0.559756	3.22995	0.00123813	0.00334115
hsa-miR-6882-5p	hsa-miR-6882-5p	0.254048	-1.30298	0.426498	-3.05506	0.00225012	0.00581804
hsa-miR-1248	hsa-miR-1248	2.20342	2.43195	0.453945	5.35737	8.44407e-08	3.9856e-07
hsa-miR-1226-3p	hsa-miR-1226-3p	7.82881	-1.28669	0.222044	-5.79475	6.84213e-09	3.5667e-08
hsa-miR-6842-3p	hsa-miR-6842-3p	16.4094	-1.07743	0.151579	-7.10801	1.17729e-12	8.12834e-12
hsa-miR-889-3p	hsa-miR-889-3p	72.6636	1.38559	0.264997	5.2287	1.70708e-07	7.80207e-07
hsa-miR-1180-3p	hsa-miR-1180-3p	115.709	-1.00758	0.173337	-5.81286	6.1416e-09	3.2538e-08
hsa-miR-197-3p	hsa-miR-197-3p	1865.67	-3.12819	0.155204	-20.1553	2.4172e-90	7.84381e-88
hsa-miR-147b-3p	hsa-miR-147b-3p	9.77462	4.43809	0.414288	10.7126	8.88464e-27	1.37289e-25
hsa-miR-485-5p	hsa-miR-485-5p	1.95827	-1.42642	0.459698	-3.10295	0.001916	0.00505482
hsa-miR-144-3p	hsa-miR-144-3p	68.6966	-3.08513	0.226641	-13.6124	3.38025e-42	1.02036e-40
hsa-miR-4703-3p	hsa-miR-4703-3p	0.167857	-1.96041	0.777572	-2.5212	0.0116956	0.026174
hsa-miR-187-3p	hsa-miR-187-3p	140.884	1.9146	0.301172	6.35717	2.05499e-10	1.20696e-09
hsa-miR-556-3p	hsa-miR-556-3p	2.14833	1.6948	0.361211	4.69199	2.70565e-06	1.09406e-05
hsa-miR-205-3p	hsa-miR-205-3p	1.23276	2.00145	0.610343	3.27922	0.00104095	0.00284453
hsa-miR-323b-3p	hsa-miR-323b-3p	21.3289	3.68576	0.391291	9.4195	4.53258e-21	4.94394e-20
hsa-miR-337-5p	hsa-miR-337-5p	0.532169	1.00047	0.458667	2.18126	0.029164	0.0602784
hsa-miR-106a-5p	hsa-miR-106a-5p	64.4248	1.21697	0.218359	5.57326	2.50009e-08	1.23807e-07
hsa-miR-483-3p	hsa-miR-483-3p	7.10054	-1.2677	0.398718	-3.17943	0.00147566	0.00394928
hsa-miR-4524a-3p	hsa-miR-4524a-3p	0.354677	-2.0235	0.378161	-5.35091	8.75137e-08	4.11568e-07
hsa-miR-552-5p	hsa-miR-552-5p	30.2999	1.98488	0.484678	4.09526	4.21694e-05	0.000144804
hsa-miR-6803-3p	hsa-miR-6803-3p	1.34654	-1.69328	0.281085	-6.02409	1.70062e-09	9.39319e-09
hsa-miR-26a-1-3p	hsa-miR-26a-1-3p	6.43863	1.75656	0.308738	5.6895	1.2741e-08	6.40999e-08
hsa-miR-450a-5p	hsa-miR-450a-5p	38.2246	1.85525	0.194884	9.51975	1.73593e-21	1.94245e-20
hsa-miR-1247-5p	hsa-miR-1247-5p	30.8399	-2.43933	0.264708	-9.21518	3.10751e-20	3.25286e-19
hsa-miR-211-5p	hsa-miR-211-5p	1.32221	-1.95451	0.427048	-4.57678	4.72179e-06	1.83499e-05
hsa-miR-504-5p	hsa-miR-504-5p	9.02379	-2.53147	0.258144	-9.80645	1.05623e-22	1.25779e-21
hsa-miR-183-5p	hsa-miR-183-5p	49225	2.329	0.160522	14.5089	1.06417e-47	4.7631e-46
hsa-miR-3195	hsa-miR-3195	0.372135	-2.18348	0.461902	-4.72714	2.27705e-06	9.29437e-06
hsa-miR-5187-5p	hsa-miR-5187-5p	2.30143	-1.33569	0.183665	-7.27244	3.53064e-13	2.58914e-12
hsa-miR-6514-3p	hsa-miR-6514-3p	0.7758	-1.1137	0.268547	-4.14712	3.3668e-05	0.000116848
hsa-miR-323a-3p	hsa-miR-323a-3p	15.6352	2.07543	0.359665	5.77046	7.90574e-09	4.08831e-08
hsa-miR-607	hsa-miR-607	0.39556	-1.71164	0.353501	-4.84198	1.28549e-06	5.45282e-06
hsa-miR-3127-3p	hsa-miR-3127-3p	0.901587	1.43973	0.378384	3.80495	0.000141832	0.000440426
hsa-miR-518b	hsa-miR-518b	1.63513	-3.4686	0.877645	-3.95217	7.74448e-05	0.000253847
hsa-miR-552-3p	hsa-miR-552-3p	15.9977	1.01867	0.485066	2.10006	0.0357235	0.07189
hsa-miR-1287-3p	hsa-miR-1287-3p	36.5989	3.38984	0.227779	14.8821	4.30456e-50	1.99547e-48
hsa-miR-29b-3p	hsa-miR-29b-3p	3922.28	1.36315	0.145129	9.39266	5.85062e-21	6.27611e-20
hsa-miR-3176	hsa-miR-3176	0.991101	1.28625	0.378055	3.40228	0.000668259	0.00188156
hsa-miR-223-3p	hsa-miR-223-3p	1358.84	-1.20525	0.166824	-7.22469	5.0225e-13	3.60177e-12
hsa-miR-4661-5p	hsa-miR-4661-5p	17.2206	1.16737	0.209694	5.56699	2.59176e-08	1.27428e-07
hsa-let-7e-5p	hsa-let-7e-5p	6725.39	-1.3177	0.145687	-9.04468	1.50099e-19	1.53408e-18
hsa-miR-4536-3p	hsa-miR-4536-3p	0.92683	-1.34478	0.225159	-5.97256	2.3356e-09	1.27378e-08
hsa-miR-708-5p	hsa-miR-708-5p	153.892	2.8316	0.184548	15.3434	3.91856e-53	2.31195e-51
hsa-miR-33a-5p	hsa-miR-33a-5p	87.5145	2.75942	0.209873	13.1481	1.7453e-39	4.71959e-38
hsa-miR-3940-5p	hsa-miR-3940-5p	3.10666	1.58161	0.352793	4.4831	7.35658e-06	2.80848e-05
hsa-miR-125a-5p	hsa-miR-125a-5p	2778.37	-1.68044	0.124941	-13.45	3.08075e-41	8.88626e-40
hsa-miR-20b-3p	hsa-miR-20b-3p	6.46863	2.82501	0.4281	6.59896	4.14056e-11	2.58387e-10
hsa-miR-491-3p	hsa-miR-491-3p	3.09419	1.42069	0.289792	4.90244	9.46545e-07	4.12287e-06
hsa-miR-130b-3p	hsa-miR-130b-3p	85.2327	1.66833	0.171632	9.72038	2.46855e-22	2.88665e-21
hsa-miR-3617-3p	hsa-miR-3617-3p	2.40332	2.49434	0.430956	5.78793	7.12578e-09	3.6997e-08
hsa-miR-129-1-3p	hsa-miR-129-1-3p	0.835104	1.13471	0.509146	2.22865	0.0258371	0.0540912
hsa-miR-3136-5p	hsa-miR-3136-5p	2.84525	2.26742	0.341774	6.63428	3.26098e-11	2.05473e-10
hsa-miR-338-5p	hsa-miR-338-5p	59.9605	-1.67056	0.219266	-7.61888	2.55883e-14	2.01294e-13
hsa-miR-126-5p	hsa-miR-126-5p	1133.14	-1.40898	0.13052	-10.7951	3.63084e-27	5.81831e-26
hsa-miR-6744-3p	hsa-miR-6744-3p	1.22712	2.25079	0.639459	3.51983	0.00043182	0.00125392
hsa-miR-122-5p	hsa-miR-122-5p	1.26733	2.06759	0.885293	2.33549	0.0195178	0.0418746
hsa-miR-141-3p	hsa-miR-141-3p	4113.56	1.61454	0.158012	10.2179	1.6493e-24	2.16242e-23
hsa-miR-153-5p	hsa-miR-153-5p	78.1817	4.47208	0.294411	15.1899	4.12615e-52	2.23156e-50
hsa-miR-205-5p	hsa-miR-205-5p	2144.98	2.14279	0.373024	5.74436	9.22679e-09	4.73375e-08
hsa-miR-34a-3p	hsa-miR-34a-3p	4.72552	1.40763	0.221262	6.36182	1.99372e-10	1.18167e-09
hsa-miR-216b-5p	hsa-miR-216b-5p	2.32876	2.19677	0.548488	4.00514	6.19805e-05	0.000205231
hsa-miR-200b-5p	hsa-miR-200b-5p	84.2101	1.02136	0.159456	6.40526	1.50117e-10	9.1052e-10
hsa-miR-145-3p	hsa-miR-145-3p	161.815	-1.69086	0.118109	-14.3161	1.73512e-46	7.50727e-45
hsa-miR-301b-5p	hsa-miR-301b-5p	3.89314	3.66934	0.442172	8.29846	1.05471e-16	9.57357e-16
hsa-miR-146a-3p	hsa-miR-146a-3p	5.32906	1.94257	0.56967	3.41	0.00064964	0.00184112
hsa-miR-5571-5p	hsa-miR-5571-5p	0.779689	1.38383	0.409607	3.37844	0.000728974	0.00203924
hsa-miR-490-5p	hsa-miR-490-5p	0.419615	-2.59305	0.935245	-2.77259	0.00556125	0.0134423
hsa-miR-4443	hsa-miR-4443	3.79975	1.42234	0.334752	4.24893	2.14797e-05	7.78791e-05
hsa-miR-2110	hsa-miR-2110	10.4604	-2.08644	0.184329	-11.3191	1.05567e-29	1.90314e-28
hsa-miR-655-3p	hsa-miR-655-3p	6.79096	1.0717	0.299178	3.58215	0.000340773	0.00100168
hsa-miR-499a-5p	hsa-miR-499a-5p	1.22267	-1.50824	0.264968	-5.69216	1.25442e-08	6.33556e-08
hsa-miR-1911-5p	hsa-miR-1911-5p	6.68442	1.49899	0.549951	2.72569	0.0064168	0.0153107
hsa-miR-155-3p	hsa-miR-155-3p	2.47934	2.68439	0.374281	7.17214	7.3835e-13	5.18042e-12
hsa-miR-196b-5p	hsa-miR-196b-5p	478.99	3.94249	0.342808	11.5006	1.31032e-30	2.50117e-29
hsa-miR-450b-5p	hsa-miR-450b-5p	76.4943	1.12828	0.198395	5.68707	1.29238e-08	6.47688e-08
hsa-miR-6715b-3p	hsa-miR-6715b-3p	0.682076	1.43321	0.531673	2.69566	0.00702494	0.0166091
hsa-miR-429	hsa-miR-429	513.838	1.32919	0.16262	8.17361	2.99299e-16	2.58993e-15
hsa-miR-516b-5p	hsa-miR-516b-5p	1.18925	-3.47123	0.912095	-3.80578	0.000141357	0.000440005
hsa-miR-143-5p	hsa-miR-143-5p	243.445	2.15571	0.189706	11.3634	6.36134e-30	1.17957e-28
hsa-miR-125a-3p	hsa-miR-125a-3p	25.8584	-1.04605	0.133694	-7.82419	5.10955e-15	4.19759e-14
hsa-miR-3199	hsa-miR-3199	3.20207	-1.10859	0.153356	-7.22882	4.87205e-13	3.53292e-12
hsa-miR-493-5p	hsa-miR-493-5p	32.917	1.16469	0.242511	4.80262	1.56605e-06	6.5784e-06
hsa-miR-551a	hsa-miR-551a	7.78124	1.12203	0.289528	3.87539	0.000106454	0.000339503
hsa-miR-4732-3p	hsa-miR-4732-3p	5.06847	-4.62105	0.282545	-16.3551	4.00057e-60	3.65276e-58
hsa-miR-34c-3p	hsa-miR-34c-3p	162.723	-1.46894	0.304115	-4.8302	1.36396e-06	5.76685e-06
hsa-miR-1251-5p	hsa-miR-1251-5p	3.74133	2.43825	0.515335	4.73139	2.22992e-06	9.13072e-06
hsa-miR-656-3p	hsa-miR-656-3p	2.18437	1.0031	0.363885	2.75664	0.00583981	0.0140112
hsa-miR-653-5p	hsa-miR-653-5p	88.5929	1.37661	0.247029	5.57268	2.50856e-08	1.23807e-07
hsa-miR-139-5p	hsa-miR-139-5p	224.499	-2.4208	0.172314	-14.0488	7.83668e-45	2.74919e-43
hsa-miR-539-3p	hsa-miR-539-3p	2.88033	1.49618	0.427463	3.50014	0.000465006	0.00134128
hsa-miR-6737-5p	hsa-miR-6737-5p	0.718799	1.18523	0.407453	2.90888	0.00362727	0.00907168
hsa-let-7g-3p	hsa-let-7g-3p	149.622	2.31972	0.15193	15.2684	1.24277e-52	7.01356e-51
hsa-miR-381-5p	hsa-miR-381-5p	1.60578	1.98998	0.434296	4.58208	4.60371e-06	1.80532e-05
hsa-miR-134-5p	hsa-miR-134-5p	1076.61	1.25927	0.246068	5.11759	3.09471e-07	1.38039e-06
hsa-miR-203b-3p	hsa-miR-203b-3p	242.978	1.19995	0.240598	4.98738	6.12049e-07	2.69302e-06
hsa-miR-589-3p	hsa-miR-589-3p	10.681	1.80292	0.218176	8.26359	1.41353e-16	1.25669e-15
hsa-miR-5588-3p	hsa-miR-5588-3p	0.343408	-1.4501	0.33431	-4.33761	1.44043e-05	5.35724e-05
hsa-miR-424-5p	hsa-miR-424-5p	388.981	1.44054	0.175973	8.18614	2.69735e-16	2.34977e-15
hsa-miR-19b-1-5p	hsa-miR-19b-1-5p	29.0917	1.16036	0.140091	8.28292	1.20189e-16	1.08337e-15
hsa-miR-592	hsa-miR-592	11.3194	1.7032	0.268578	6.34153	2.27501e-10	1.3242e-09
hsa-miR-3917	hsa-miR-3917	6.25776	-1.21517	0.223115	-5.44639	5.14013e-08	2.48026e-07
hsa-miR-3189-3p	hsa-miR-3189-3p	3.40605	3.1556	0.435293	7.24938	4.18681e-13	3.05307e-12
hsa-miR-3194-5p	hsa-miR-3194-5p	0.854655	1.56061	0.385167	4.05178	5.08292e-05	0.000172713
hsa-miR-200a-5p	hsa-miR-200a-5p	2315.59	2.16853	0.152584	14.2121	7.71047e-46	3.03279e-44
hsa-miR-6720-3p	hsa-miR-6720-3p	6.71702	-1.6728	0.237292	-7.04955	1.79493e-12	1.22622e-11
hsa-miR-1537-5p	hsa-miR-1537-5p	0.83136	1.41781	0.378825	3.74265	0.000182086	0.000556113
hsa-miR-376c-5p	hsa-miR-376c-5p	1.85005	1.46542	0.388257	3.77436	0.000160417	0.000495766
hsa-miR-374c-5p	hsa-miR-374c-5p	1.74047	2.16641	0.929005	2.33196	0.0197026	0.0421317
hsa-miR-221-5p	hsa-miR-221-5p	22.8947	-1.49569	0.229419	-6.51947	7.05542e-11	4.34025e-10
hsa-miR-7705	hsa-miR-7705	5.57074	1.24334	0.246066	5.05286	4.35243e-07	1.92814e-06
hsa-miR-490-3p	hsa-miR-490-3p	2.99678	-2.24132	0.486283	-4.60908	4.04454e-06	1.60545e-05
hsa-miR-632	hsa-miR-632	1.71631	1.1915	0.311377	3.82655	0.000129954	0.000410414
hsa-miR-301a-5p	hsa-miR-301a-5p	23.7153	4.06148	0.311801	13.0259	8.71953e-39	2.21921e-37
hsa-miR-29a-5p	hsa-miR-29a-5p	40.6801	1.50032	0.154117	9.73492	2.13986e-22	2.52504e-21
hsa-miR-5010-5p	hsa-miR-5010-5p	0.47115	-2.06833	0.300953	-6.87259	6.3048e-12	4.11238e-11
hsa-miR-377-3p	hsa-miR-377-3p	4.17556	2.39555	0.392046	6.11039	9.93891e-10	5.58472e-09
hsa-miR-1307-5p	hsa-miR-1307-5p	1718.95	2.32159	0.182354	12.7312	3.96812e-37	9.53819e-36
hsa-miR-1277-3p	hsa-miR-1277-3p	4.94751	1.89168	0.295596	6.39953	1.55852e-10	9.40911e-10
hsa-miR-548y	hsa-miR-548y	1.57745	2.46561	0.957997	2.57372	0.0100613	0.0228714
hsa-miR-412-5p	hsa-miR-412-5p	16.3996	1.20495	0.315672	3.8171	0.000135029	0.000423351
hsa-miR-154-5p	hsa-miR-154-5p	13.8711	1.31864	0.267692	4.92594	8.39547e-07	3.66913e-06
hsa-miR-495-3p	hsa-miR-495-3p	30.5193	1.16223	0.279544	4.1576	3.21603e-05	0.000112215
hsa-miR-31-3p	hsa-miR-31-3p	30.94	3.88123	0.409883	9.4691	2.82255e-21	3.10481e-20
hsa-miR-514b-5p	hsa-miR-514b-5p	1.33274	2.05584	0.715584	2.87295	0.00406654	0.0100349
hsa-miR-1269b	hsa-miR-1269b	27.8637	5.34046	0.854255	6.2516	4.06273e-10	2.32309e-09
hsa-miR-1269a	hsa-miR-1269a	598.491	7.40702	0.540841	13.6954	1.08203e-42	3.51117e-41
hsa-miR-33b-5p	hsa-miR-33b-5p	18.2832	3.1808	0.280866	11.325	9.86933e-30	1.80428e-28
hsa-miR-4788	hsa-miR-4788	16.6782	4.14975	0.590109	7.03218	2.03337e-12	1.38184e-11
hsa-miR-3161	hsa-miR-3161	1.26153	2.01317	0.635401	3.16834	0.00153311	0.00408619
hsa-miR-190a-5p	hsa-miR-190a-5p	14.3467	-2.15539	0.162041	-13.3015	2.26753e-40	6.26225e-39
hsa-miR-150-3p	hsa-miR-150-3p	19.3184	-2.82486	0.203581	-13.8758	8.87448e-44	3.03134e-42
hsa-miR-150-5p	hsa-miR-150-5p	4628.9	-1.02525	0.175576	-5.83934	5.24079e-09	2.81097e-08
hsa-miR-574-3p	hsa-miR-574-3p	430.996	-1.40559	0.136441	-10.3018	6.91475e-25	9.34932e-24
hsa-miR-625-5p	hsa-miR-625-5p	18.7728	1.31051	0.171285	7.65104	1.99361e-14	1.58755e-13
hsa-miR-7-1-3p	hsa-miR-7-1-3p	68.7287	1.81169	0.131694	13.7569	4.6318e-43	1.54156e-41
hsa-miR-21-5p	hsa-miR-21-5p	1.4749e+06	1.72131	0.122353	14.0683	5.94567e-45	2.20499e-43
hsa-miR-423-5p	hsa-miR-423-5p	329.9	-2.25045	0.139041	-16.1855	6.38014e-59	5.17589e-57
hsa-miR-103a-2-5p	hsa-miR-103a-2-5p	6.38168	1.98476	0.286927	6.9173	4.60342e-12	3.06423e-11
hsa-miR-548f-3p	hsa-miR-548f-3p	1.2361	1.46654	0.631041	2.32401	0.020125	0.0428938
hsa-miR-758-3p	hsa-miR-758-3p	38.7529	1.62848	0.256072	6.35947	2.0245e-10	1.19445e-09
hsa-miR-194-3p	hsa-miR-194-3p	19.1466	1.41567	0.354122	3.99769	6.39629e-05	0.000211256
hsa-miR-27a-5p	hsa-miR-27a-5p	68.2081	-1.62134	0.170476	-9.51068	1.89419e-21	2.10141e-20
hsa-miR-449b-3p	hsa-miR-449b-3p	1.61722	1.82239	0.576075	3.16347	0.00155903	0.00414676
hsa-miR-449b-5p	hsa-miR-449b-5p	1.99111	2.07773	0.577213	3.59959	0.000318716	0.000940211
hsa-miR-487b-3p	hsa-miR-487b-3p	25.548	1.54689	0.286488	5.3995	6.68285e-08	3.17741e-07
hsa-miR-598-3p	hsa-miR-598-3p	73.9463	-1.49326	0.150775	-9.90389	4.0038e-23	4.90277e-22
hsa-miR-145-5p	hsa-miR-145-5p	5880.23	-1.52069	0.144268	-10.5407	5.60591e-26	8.36376e-25
hsa-miR-99b-5p	hsa-miR-99b-5p	118080	-1.20742	0.114448	-10.55	5.08144e-26	7.66943e-25
hsa-miR-200c-5p	hsa-miR-200c-5p	142.435	1.21915	0.149869	8.13481	4.12588e-16	3.52328e-15
hsa-miR-4740-5p	hsa-miR-4740-5p	0.464623	-2.11812	0.337204	-6.28143	3.35464e-10	1.93526e-09
hsa-miR-31-5p	hsa-miR-31-5p	58.3398	4.91842	0.4258	11.551	7.29484e-31	1.43465e-29
hsa-miR-218-1-3p	hsa-miR-218-1-3p	5.98573	-2.32414	0.149834	-15.5114	2.90322e-54	1.88419e-52
hsa-miR-4758-5p	hsa-miR-4758-5p	0.636803	1.01474	0.451337	2.24831	0.0245567	0.0516606
hsa-miR-139-3p	hsa-miR-139-3p	112.767	-3.94678	0.195536	-20.1844	1.34231e-90	5.80771e-88
hsa-miR-6735-5p	hsa-miR-6735-5p	0.412639	-1.00369	0.438994	-2.28635	0.0222337	0.0470788
hsa-miR-1323	hsa-miR-1323	0.707579	-4.10118	1.15746	-3.54326	0.000395214	0.0011502
hsa-miR-133b	hsa-miR-133b	5.93596	-2.52015	0.248005	-10.1617	2.93881e-24	3.77681e-23
hsa-miR-154-3p	hsa-miR-154-3p	8.23186	1.66244	0.317553	5.23514	1.64856e-07	7.56123e-07
hsa-miR-182-5p	hsa-miR-182-5p	99271.8	2.09811	0.14838	14.1401	2.14845e-45	8.20204e-44
hsa-miR-584-3p	hsa-miR-584-3p	1.02223	-2.21408	0.386348	-5.7308	9.99578e-09	5.08805e-08
hsa-miR-5571-3p	hsa-miR-5571-3p	1.14323	1.60602	0.397943	4.03579	5.44184e-05	0.000182519
hsa-miR-629-3p	hsa-miR-629-3p	26.9122	1.80373	0.210778	8.55751	1.15332e-17	1.08479e-16
hsa-miR-1343-3p	hsa-miR-1343-3p	3.82554	-1.81125	0.23181	-7.81351	5.56168e-15	4.54029e-14
hsa-miR-6788-3p	hsa-miR-6788-3p	1.07642	-3.72047	0.315097	-11.8074	3.57482e-32	7.48406e-31
hsa-miR-184	hsa-miR-184	49.0467	-3.01888	0.35118	-8.59636	8.22823e-18	7.85312e-17
hsa-miR-133a-3p	hsa-miR-133a-3p	38.6622	-2.34079	0.224401	-10.4313	1.78436e-25	2.60236e-24
hsa-miR-548s	hsa-miR-548s	1.44326	1.29842	0.345628	3.75669	0.000172176	0.000528331
hsa-miR-6728-5p	hsa-miR-6728-5p	1.53201	1.90227	0.40113	4.74229	2.11317e-06	8.73535e-06
hsa-miR-2277-5p	hsa-miR-2277-5p	3.55087	2.0238	0.303488	6.66848	2.58473e-11	1.6446e-10
hsa-miR-206	hsa-miR-206	2.74242	-3.63056	0.440175	-8.24799	1.61077e-16	1.4223e-15
hsa-miR-17-5p	hsa-miR-17-5p	1497.03	1.13611	0.138238	8.21853	2.06021e-16	1.80686e-15
hsa-miR-6507-5p	hsa-miR-6507-5p	0.776111	-1.84083	0.378228	-4.86699	1.13312e-06	4.87018e-06
hsa-miR-99a-5p	hsa-miR-99a-5p	1373.79	-1.03222	0.132225	-7.80654	5.87785e-15	4.7684e-14
hsa-miR-4668-3p	hsa-miR-4668-3p	8.13942	2.47794	0.25766	9.61712	6.76998e-22	7.70828e-21
hsa-miR-1296-5p	hsa-miR-1296-5p	21.0055	-2.24569	0.174771	-12.8493	8.67527e-38	2.12462e-36
hsa-miR-373-3p	hsa-miR-373-3p	1.57376	1.97474	0.893662	2.20972	0.0271245	0.0566039
hsa-miR-449c-5p	hsa-miR-449c-5p	1.57135	1.93169	0.568182	3.39977	0.000674415	0.00189478
hsa-miR-671-5p	hsa-miR-671-5p	16.4512	2.11267	0.182008	11.6075	3.7737e-31	7.65353e-30
hsa-miR-3170	hsa-miR-3170	4.93299	2.54787	0.31853	7.99883	1.25611e-15	1.04515e-14
hsa-miR-195-5p	hsa-miR-195-5p	202.335	-2.33795	0.14204	-16.4598	7.13838e-61	7.72135e-59
hsa-miR-3664-5p	hsa-miR-3664-5p	1.69263	1.87247	0.418176	4.4777	7.54524e-06	2.87206e-05
hsa-miR-937-3p	hsa-miR-937-3p	28.3289	1.43282	0.270533	5.2963	1.18174e-07	5.51761e-07
hsa-miR-6781-3p	hsa-miR-6781-3p	0.861603	1.10466	0.37997	2.90722	0.00364658	0.00910243
hsa-miR-196a-5p	hsa-miR-196a-5p	510.587	6.45208	0.425873	15.1503	7.54777e-52	3.76808e-50
hsa-miR-20a-3p	hsa-miR-20a-3p	22.9105	2.10995	0.19992	10.554	4.86996e-26	7.43672e-25
hsa-miR-3154	hsa-miR-3154	0.979337	-3.35563	0.330133	-10.1645	2.85644e-24	3.70765e-23
hsa-miR-3912-3p	hsa-miR-3912-3p	3.69189	-1.11994	0.176243	-6.35451	2.09086e-10	1.22249e-09
hsa-miR-584-5p	hsa-miR-584-5p	172.052	-1.23894	0.210465	-5.88666	3.9408e-09	2.12247e-08
hsa-miR-489-5p	hsa-miR-489-5p	1.03489	1.81114	0.639665	2.83139	0.00463465	0.0113291
hsa-miR-371a-5p	hsa-miR-371a-5p	1.91364	2.68993	1.32149	2.03552	0.0417986	0.0827051
hsa-miR-21-3p	hsa-miR-21-3p	14713.1	2.00462	0.128763	15.5683	1.1962e-54	8.17194e-53
hsa-miR-4634	hsa-miR-4634	0.545995	-4.02573	0.692958	-5.80948	6.26656e-09	3.3065e-08
hsa-miR-96-5p	hsa-miR-96-5p	111.695	2.72187	0.169691	16.0402	6.69689e-58	5.11327e-56
hsa-miR-556-5p	hsa-miR-556-5p	1.58087	1.67078	0.401607	4.16023	3.17934e-05	0.000111234
hsa-miR-4800-5p	hsa-miR-4800-5p	0.228126	-1.49127	0.508696	-2.93155	0.0033728	0.00848429
hsa-miR-127-5p	hsa-miR-127-5p	680.537	2.53421	0.22231	11.3994	4.20775e-30	7.91545e-29
hsa-miR-6726-3p	hsa-miR-6726-3p	0.817589	-1.28333	0.376723	-3.40655	0.000657893	0.0018564
hsa-miR-4770	hsa-miR-4770	0.418737	-2.16583	0.385973	-5.61134	2.00762e-08	9.98424e-08
hsa-miR-4787-3p	hsa-miR-4787-3p	2.38203	1.10796	0.337273	3.28506	0.00101961	0.00279209
hsa-miR-5699-3p	hsa-miR-5699-3p	1.42131	1.30086	0.360714	3.60634	0.000310547	0.000918201
hsa-miR-125b-2-3p	hsa-miR-125b-2-3p	53.4277	-1.57586	0.152888	-10.3073	6.53257e-25	8.92556e-24
hsa-miR-6715a-3p	hsa-miR-6715a-3p	2.01335	2.18624	0.563147	3.88219	0.000103521	0.00033096
hsa-miR-6511b-3p	hsa-miR-6511b-3p	14.6597	-3.11556	0.19527	-15.9551	2.62521e-57	1.89307e-55
hsa-miR-6502-5p	hsa-miR-6502-5p	2.37561	-1.78463	0.218409	-8.17105	3.05714e-16	2.62793e-15
hsa-miR-486-3p	hsa-miR-486-3p	3.93703	-2.91624	0.245892	-11.8599	1.91242e-32	4.06937e-31
hsa-miR-541-3p	hsa-miR-541-3p	2.56487	1.66784	0.494862	3.37032	0.000750808	0.00209131
hsa-miR-513c-5p	hsa-miR-513c-5p	1.2279	1.67304	0.578907	2.89	0.00385243	0.00956111
hsa-miR-4473	hsa-miR-4473	2.54423	1.41689	0.306575	4.62166	3.80674e-06	1.52035e-05
hsa-miR-616-3p	hsa-miR-616-3p	4.52374	2.23086	0.309535	7.20713	5.7143e-13	4.07536e-12
hsa-miR-5698	hsa-miR-5698	20.7368	1.06369	0.291003	3.65526	0.000256922	0.000764873
hsa-miR-1247-3p	hsa-miR-1247-3p	87.1101	-2.39007	0.271309	-8.8094	1.25823e-18	1.23726e-17
hsa-miR-496	hsa-miR-496	7.94749	1.21252	0.304875	3.97711	6.97583e-05	0.000229231
hsa-miR-376a-3p	hsa-miR-376a-3p	4.21851	1.71387	0.417905	4.10111	4.11177e-05	0.000141567
hsa-miR-142-3p	hsa-miR-142-3p	11462.3	2.22112	0.177646	12.5031	7.17863e-36	1.63471e-34
hsa-miR-181b-2-3p	hsa-miR-181b-2-3p	12.1565	1.2928	0.205123	6.30255	2.9278e-10	1.69656e-09
hsa-miR-744-3p	hsa-miR-744-3p	52.0235	1.92515	0.17553	10.9677	5.46721e-28	9.21616e-27
hsa-miR-202-3p	hsa-miR-202-3p	0.664646	-4.43692	0.592368	-7.49015	6.87961e-14	5.31532e-13
hsa-miR-6730-5p	hsa-miR-6730-5p	0.711031	-1.06223	0.314121	-3.38159	0.000720673	0.00202037
hsa-miR-9-3p	hsa-miR-9-3p	26.6333	3.94531	0.414157	9.52612	1.63273e-21	1.84285e-20
hsa-miR-4777-3p	hsa-miR-4777-3p	2.47339	-1.28489	0.193839	-6.62863	3.38811e-11	2.12452e-10
hsa-miR-143-3p	hsa-miR-143-3p	518118	-2.66228	0.173311	-15.3613	2.97653e-53	1.83978e-51
hsa-miR-545-5p	hsa-miR-545-5p	1.1408	1.39367	0.34163	4.07948	4.51357e-05	0.000154581
hsa-miR-662	hsa-miR-662	0.890303	1.62964	0.638032	2.55417	0.010644	0.0240695
hsa-miR-579-5p	hsa-miR-579-5p	2.6543	2.04206	0.343501	5.94486	2.76696e-09	1.49804e-08
hsa-miR-409-3p	hsa-miR-409-3p	75.3307	1.26553	0.255908	4.94527	7.60395e-07	3.33444e-06
hsa-miR-6850-5p	hsa-miR-6850-5p	0.861975	1.71251	0.64737	2.64533	0.00816118	0.0190183
hsa-miR-1-3p	hsa-miR-1-3p	70.9279	-2.40187	0.227985	-10.5352	5.94573e-26	8.76995e-25
hsa-miR-365a-5p	hsa-miR-365a-5p	2.57263	2.24334	0.367283	6.10794	1.00924e-09	5.64652e-09
hsa-miR-9-5p	hsa-miR-9-5p	12342.9	5.35779	0.326385	16.4155	1.48096e-60	1.47869e-58
hsa-miR-136-5p	hsa-miR-136-5p	97.2821	2.31365	0.246169	9.39865	5.5268e-21	5.97816e-20
hsa-miR-93-5p	hsa-miR-93-5p	16467.4	1.16173	0.129492	8.97144	2.92667e-19	2.94482e-18
hsa-miR-216a-3p	hsa-miR-216a-3p	0.896448	1.22991	0.524202	2.34625	0.0189636	0.0408883
hsa-miR-3605-3p	hsa-miR-3605-3p	12.1971	-1.01856	0.185887	-5.47944	4.26673e-08	2.0665e-07
hsa-miR-182-3p	hsa-miR-182-3p	0.850457	1.62457	0.38287	4.24312	2.20432e-05	7.94779e-05
hsa-miR-326	hsa-miR-326	112.006	-2.08143	0.206347	-10.0871	6.30231e-24	7.94213e-23
hsa-miR-34c-5p	hsa-miR-34c-5p	245.976	-1.41724	0.309421	-4.58028	4.64351e-06	1.81544e-05
hsa-miR-192-3p	hsa-miR-192-3p	22.5125	2.07169	0.364614	5.68187	1.3323e-08	6.65123e-08
hsa-miR-671-3p	hsa-miR-671-3p	13.8464	-1.28524	0.154544	-8.31637	9.06967e-17	8.34924e-16
hsa-miR-378c	hsa-miR-378c	23.3436	-1.60078	0.148719	-10.7638	5.10334e-27	8.07822e-26
hsa-miR-6806-3p	hsa-miR-6806-3p	5.6633	-1.03195	0.142833	-7.22492	5.01396e-13	3.60177e-12
