# Supplementary material for: Prognostic Impact of the Angiogenic Gene POSTN and Its Related Genes on Lung Adenocarcinoma
Source: Front Oncol. 2022 Jun 27;12:699824. doi: 10.3389/fonc.2022.699824 (PMC9271775; doi:10.3389/fonc.2022.699824)
Supplement: Supplementary Table 3 — Forty-three DE-lncRNAs identified from 2028 DEGs were exhibited. [file Table_3.xlsx]

## Sheet: DElnc
Symbol	logFC	Type
LANCL1-AS1	-1.89471	lncRNA
LINC00968	-1.48097	lncRNA
FENDRR	-2.49757	lncRNA
LINC01082	-1.20295	lncRNA
PCAT19	-1.7307	lncRNA
LINC01290	-1.02647	lncRNA
AP001189.4	-1.12005	lncRNA
AC109642.1	-1.53136	lncRNA
EP300-AS1	-1.25268	lncRNA
MAGI2-AS3	-1.04313	lncRNA
TBX2-AS1	-1.18871	lncRNA
MYO16-AS1	-1.7231	lncRNA
MIR22HG	-1.38531	lncRNA
TBX5-AS1	-1.18053	lncRNA
AC079467.1	-1.5486	lncRNA
PCAT6	1.6838	lncRNA
AF131215.2	-1.00487	lncRNA
LHFPL3-AS2	-2.30427	lncRNA
LINC00511	1.40833	lncRNA
AC008268.1	-2.83901	lncRNA
KIFC1	1.82166	lncRNA
PVT1	1.23731	lncRNA
LINC00857	1.029	lncRNA
SNHG1	1.2964	lncRNA
AFAP1-AS1	2.63986	lncRNA
SFTA1P	-2.77606	lncRNA
VPS9D1-AS1	1.29508	lncRNA
HHIP-AS1	-1.52287	lncRNA
MNX1-AS1	1.13953	lncRNA
FAM83A-AS1	1.46028	lncRNA
SNHG3	1.15274	lncRNA
MAPK4	-1.0303	lncRNA
SLC22A18AS	1.09815	lncRNA
ZFPM2-AS1	1.0862	lncRNA
BANCR	-1.22701	lncRNA
AL450992.2	1.35324	lncRNA
SRGAP3-AS2	-1.48343	lncRNA
LINC00665	1.07206	lncRNA
FEZF1-AS1	1.17403	lncRNA
CLDN10-AS1	1.06794	lncRNA
LINC00261	-1.18193	lncRNA
CASC9	1.09994	lncRNA
LINC01436	1.2708	lncRNA
