# Supplementary material for: Prognostic Impact of the Angiogenic Gene POSTN and Its Related Genes on Lung Adenocarcinoma
Source: Front Oncol. 2022 Jun 27;12:699824. doi: 10.3389/fonc.2022.699824 (PMC9271775; doi:10.3389/fonc.2022.699824)
Supplement: Supplementary Table 4 — Forty-three A total of 2028 DEGs, including 924 up-regulated genes and 1104 down-regulated genes, were appraised compared to normal tissues. [file Table_4.xlsx]

## Sheet: TvsN.diffSig
Symbol	logFC	AveExpr	t	P.Value	adj.P.Val	B
RP11-371A19.2	-2.04505	0.361867	-43.1368	6.1448e-180	3.58776e-175	400.909
RP11-141J13.5	-1.77066	0.353645	-38.1895	7.2865e-158	2.12718e-153	350.314
GPM6A	-2.78368	0.640389	-38.1259	1.42941e-157	2.78197e-153	349.643
SERTM1	-2.32998	0.405062	-36.4725	6.8087e-150	7.95079e-146	332.034
LANCL1-AS1	-1.89471	0.535927	-36.3253	3.33929e-149	3.24951e-145	330.45
SLC6A4	-3.88544	0.715275	-35.6257	6.62371e-146	5.52483e-142	322.887
SH3GL3	-1.26366	0.250987	-35.6005	8.72492e-146	6.36778e-142	322.612
SGCG	-1.71996	0.462061	-34.2132	3.60052e-139	2.33582e-135	307.435
RP11-88I21.2	-1.79911	0.322539	-34.0188	3.09924e-138	1.80955e-134	305.29
RS1	-1.12235	0.249564	-33.982	4.65787e-138	2.47236e-134	304.884
C10orf67	-1.1879	0.260186	-33.9626	5.77371e-138	2.80925e-134	304.67
ANGPT4	-1.13323	0.235917	-33.7373	7.04694e-137	3.165e-133	302.177
GYPE	-1.27488	0.387517	-33.6794	1.3419e-136	5.59639e-133	301.535
ITLN2	-3.82165	0.904251	-32.7305	5.40825e-132	2.10514e-128	290.967
WNT3A	-2.1621	0.554707	-32.1626	3.23258e-129	1.17963e-125	284.596
RTKN2	-3.49025	1.59714	-31.9071	5.80291e-128	1.99303e-124	281.717
ANGPTL7	-1.0766	0.21131	-31.4824	7.1516e-126	2.31978e-122	276.919
CD300LG	-1.87682	0.35033	-31.412	1.59209e-125	4.89251e-122	276.121
LINC00968	-1.48097	0.448385	-31.2202	1.41142e-124	3.92422e-121	273.946
NECAB1	-1.76777	0.641098	-30.1806	2.05387e-119	4.61227e-116	262.096
LINC00961	-1.39125	0.741213	-29.9686	2.34883e-118	5.0793e-115	259.667
FENDRR	-2.49757	0.835895	-29.6272	1.19885e-116	2.41369e-113	255.746
SCUBE1	-1.75331	0.526942	-29.6095	1.47094e-116	2.8628e-113	255.542
MYZAP	-2.18912	0.988014	-29.4898	5.85502e-116	1.10276e-112	254.165
CNTN6	-1.68468	0.471429	-29.3516	2.88817e-115	5.26974e-112	252.574
FABP4	-4.93987	2.01117	-29.3334	3.56341e-115	6.30476e-112	252.365
CA4	-3.30446	1.04029	-29.2997	5.2655e-115	9.04225e-112	251.975
LGI3	-3.63052	1.02513	-29.1956	1.7548e-114	2.92736e-111	250.775
FAM107A	-3.86012	1.75147	-29.1739	2.25575e-114	3.65852e-111	250.525
GRIA1	-1.59601	0.411749	-29.1698	2.36643e-114	3.73429e-111	250.477
AC093110.3	-2.39178	1.17705	-28.7221	4.24463e-112	6.04466e-109	245.304
RXFP1	-1.14004	0.382935	-28.6831	6.67107e-112	9.27389e-109	244.853
LINC01082	-1.20295	0.267902	-28.5812	2.17898e-111	2.89145e-108	243.673
RP11-251M1.1	-2.00983	0.738757	-28.5523	3.04894e-111	3.95597e-108	243.338
NCKAP5	-2.28108	0.778691	-27.977	2.47598e-108	3.14272e-105	236.658
RP11-701P16.5	-1.87967	0.676031	-27.9422	3.71426e-108	4.61414e-105	236.254
TEK	-2.73645	1.83353	-27.6783	8.09645e-107	9.84849e-104	233.181
FXYD1	-1.32185	0.54296	-27.596	2.11897e-106	2.4744e-103	232.222
TAL1	-1.39707	0.656616	-27.3836	2.54278e-105	2.91108e-102	229.744
CHRM1	-1.12851	0.21512	-27.1782	2.81951e-104	3.10609e-101	227.346
STX11	-2.70987	2.32981	-26.863	1.1367e-102	1.22905e-99	223.66
STXBP6	-2.15112	0.817245	-26.847	1.3712e-102	1.45564e-99	223.473
GPD1	-3.06271	1.22766	-26.7373	4.97015e-102	5.182e-99	222.189
ST8SIA6	-1.654	0.564057	-26.6279	1.79592e-101	1.83962e-98	220.908
EDNRB	-3.17152	2.13582	-26.5814	3.10083e-101	3.06861e-98	220.363
RP11-354P11.2	-1.77082	0.414763	-26.5694	3.57167e-101	3.47565e-98	220.222
CCDC85A	-1.18043	0.480211	-26.4429	1.58109e-100	1.48895e-97	218.739
PYCR1	3.3073	4.90828	26.339	5.36439e-100	4.9716e-97	217.521
KANK3	-2.02415	1.33001	-26.2125	2.37646e-99	2.13468e-96	216.037
RP11-673E1.3	-1.34704	0.59536	-26.1689	3.96987e-99	3.51195e-96	215.525
LIMS2	-2.2135	1.70588	-26.0243	2.18037e-98	1.845e-95	213.827
ADRB2	-2.47125	1.48252	-25.7455	5.82922e-97	4.79367e-94	210.55
CTB-134H23.3	-2.31384	0.697884	-25.6549	1.69615e-96	1.37546e-93	209.485
FAM150B	-1.49038	0.526923	-25.5079	9.60946e-96	7.38246e-93	207.756
ECSCR	-1.65668	1.37506	-25.4672	1.55426e-95	1.17856e-92	207.276
HSPA12B	-2.10101	1.66677	-25.4024	3.33739e-95	2.49821e-92	206.514
ARHGAP6	-1.24113	0.717821	-25.399	3.47409e-95	2.56762e-92	206.474
ANKRD1	-3.76805	1.30271	-25.3664	5.10625e-95	3.72673e-92	206.09
OTUD1	-1.83099	2.96853	-25.2892	1.2704e-94	9.15742e-92	205.181
ADAMTS8	-2.68625	1.14118	-25.2346	2.42186e-94	1.72445e-91	204.538
JAM2	-1.96124	1.63445	-25.1335	7.98678e-94	5.61837e-91	203.348
GPIHBP1	-3.12954	1.45641	-25.1172	9.68211e-94	6.72987e-91	203.156
PRX	-2.68049	1.77463	-25.077	1.55806e-93	1.07024e-90	202.682
RPL13AP17	-2.32749	0.65431	-24.9996	3.88608e-93	2.63833e-90	201.771
ACADL	-2.19858	0.903121	-24.9368	8.16049e-93	5.47663e-90	201.031
PTPN21	-2.00716	1.94785	-24.934	8.44057e-93	5.60022e-90	200.997
UPK3B	-4.33216	1.86369	-24.9254	9.34195e-93	6.12864e-90	200.896
LDB2	-2.18994	2.06035	-24.8581	2.07042e-92	1.34317e-89	200.103
MYOC	-1.35556	0.267765	-24.8559	2.12328e-92	1.36233e-89	200.077
SEMA3G	-2.28971	1.58701	-24.8296	2.9002e-92	1.84058e-89	199.767
WWC2	-2.01937	2.18501	-24.7798	5.22175e-92	3.2783e-89	199.18
RSPO1	-1.33159	0.400993	-24.7704	5.83546e-92	3.62463e-89	199.069
CTB-43E15.1	-1.23077	0.372952	-24.7522	7.24257e-92	4.45128e-89	198.854
LRRN3	-1.65577	0.674734	-24.64	2.72945e-91	1.66005e-88	197.531
CLEC1A	-1.42281	1.03339	-24.6375	2.8102e-91	1.69153e-88	197.502
RP1-78O14.1	-2.02768	0.737093	-24.6265	3.19993e-91	1.90647e-88	197.372
HBA1	-1.51997	0.373296	-24.3336	1.02312e-89	5.85655e-87	193.918
TMEM100	-3.8391	1.82849	-24.2876	1.76362e-89	9.99731e-87	193.375
ACVRL1	-2.29566	3.01547	-24.2442	2.94685e-89	1.62318e-86	192.863
ROBO4	-2.36382	2.11363	-24.2037	4.76062e-89	2.59774e-86	192.384
FHL1	-3.45131	2.6863	-24.1349	1.07356e-88	5.8039e-86	191.574
NOVA2	-1.12942	0.649706	-24.1288	1.15486e-88	6.18612e-86	191.501
CLEC3B	-3.82542	3.0856	-24.1047	1.53551e-88	8.15034e-86	191.217
RAMP2	-2.70109	3.73286	-23.9561	8.91728e-88	4.69057e-85	189.463
S1PR1	-2.64052	3.19229	-23.9374	1.11285e-87	5.80144e-85	189.242
CCM2L	-1.68097	1.17131	-23.928	1.24315e-87	6.42336e-85	189.131
BTNL9	-2.51292	1.14611	-23.906	1.61362e-87	8.26443e-85	188.871
AGER	-6.20848	4.40636	-23.8808	2.17378e-87	1.10365e-84	188.574
TCF21	-2.47113	1.29951	-23.7659	8.46728e-87	4.26189e-84	187.218
CLIC5	-3.67031	2.17552	-23.6675	2.7157e-86	1.35523e-83	186.056
ODAM	-1.29676	0.364457	-23.6132	5.16151e-86	2.55394e-83	185.416
PRKG2	-1.30509	0.611143	-23.5741	8.20153e-86	3.99052e-83	184.954
RP4-575N6.4	-1.20584	0.650522	-23.564	9.23901e-86	4.45817e-83	184.836
LYVE1	-2.61761	1.6491	-23.4671	2.90948e-85	1.39243e-82	183.692
NMUR1	-1.08766	0.512499	-23.4489	3.60984e-85	1.71356e-82	183.477
FRMD3	-1.33876	0.726022	-23.4266	4.70364e-85	2.21477e-82	183.213
GS1-600G8.5	-1.76968	0.53214	-23.3828	7.89264e-85	3.68662e-82	182.697
FHL5	-1.94262	1.11375	-23.3655	9.68784e-85	4.48924e-82	182.492
ABCA8	-1.92424	0.899483	-23.3222	1.61869e-84	7.44178e-82	181.981
GPR146	-1.00971	0.617498	-23.2299	4.8256e-84	2.20119e-81	180.891
PECAM1	-2.24653	4.74369	-23.1239	1.69218e-83	7.59905e-81	179.64
LIN7A	-1.56321	0.729811	-23.1232	1.70496e-83	7.59905e-81	179.633
SIRPB1	-1.79727	0.97399	-23.1155	1.86808e-83	8.263e-81	179.542
FOXF1	-2.18079	1.84432	-23.0287	5.21922e-83	2.29124e-80	178.517
RAMP3	-2.88184	3.44271	-22.9864	8.61127e-83	3.75214e-80	178.018
RGCC	-2.83725	5.54535	-22.9822	9.04493e-83	3.9119e-80	177.969
EPAS1	-2.58572	5.83509	-22.9805	9.23844e-83	3.96621e-80	177.948
ECEL1P2	-2.14509	0.777345	-22.9467	1.37673e-82	5.86737e-80	177.55
CD101	-1.70637	1.14741	-22.9145	2.01563e-82	8.528e-80	177.17
STARD13	-1.48119	1.49318	-22.9075	2.19014e-82	9.19971e-80	177.087
ARHGEF26	-2.34467	2.02709	-22.8383	4.97008e-82	2.04358e-79	176.27
RP11-736K20.4	-1.11703	0.565531	-22.815	6.54109e-82	2.67073e-79	175.996
EMP2	-2.7665	4.94625	-22.7798	9.93165e-82	4.02694e-79	175.58
KCNT2	-1.02048	0.378067	-22.7532	1.36041e-81	5.47794e-79	175.266
EMR3	-1.15072	0.461014	-22.7484	1.43986e-81	5.75815e-79	175.21
FCN3	-4.0275	2.36898	-22.6958	2.6805e-81	1.06467e-78	174.59
ANGPTL1	-1.54287	0.798679	-22.6409	5.13323e-81	2.02011e-78	173.942
AC011899.9	-1.21635	0.748318	-22.6405	5.15521e-81	2.02011e-78	173.938
PRKCE	-1.34785	1.56186	-22.6361	5.43092e-81	2.11397e-78	173.886
MCEMP1	-4.1269	2.33651	-22.5943	8.90566e-81	3.42089e-78	173.393
FIGF	-3.32861	1.56316	-22.5223	2.08863e-80	7.91876e-78	172.543
RP1-251M9.3	-1.35183	0.32416	-22.4774	3.54805e-80	1.33652e-77	172.015
CALCRL	-2.51356	2.66317	-22.476	3.60876e-80	1.35067e-77	171.998
MGAT3	-2.58006	1.3545	-22.467	4.01333e-80	1.49252e-77	171.892
ADAMTS7P3	-1.66205	0.46204	-22.4635	4.18511e-80	1.54656e-77	171.85
SPOCK2	-3.23031	3.63162	-22.4327	6.01909e-80	2.21029e-77	171.488
SCN4B	-1.94918	1.13796	-22.4306	6.17195e-80	2.25226e-77	171.463
FMO2	-3.13674	2.6033	-22.369	1.27911e-79	4.6387e-77	170.736
GSTM5	-1.19639	0.681387	-22.3594	1.43272e-79	5.16371e-77	170.623
USHBP1	-1.10215	0.69358	-22.3468	1.66323e-79	5.95775e-77	170.474
TNNC1	-3.62618	2.66216	-22.345	1.69785e-79	6.01654e-77	170.454
GRK5	-2.1439	2.1173	-22.3449	1.70026e-79	6.01654e-77	170.452
PTPRB	-2.20086	1.94753	-22.306	2.69393e-79	9.47533e-77	169.993
CAV1	-3.8868	4.88299	-22.2656	4.34383e-79	1.50966e-76	169.517
PCAT19	-1.7307	1.25236	-22.2591	4.69061e-79	1.62054e-76	169.441
SLC19A3	-1.84617	0.850269	-22.2511	5.15296e-79	1.7698e-76	169.347
LINC01552	-1.00048	0.254644	-22.2471	5.4016e-79	1.84435e-76	169.3
FGD5	-1.83842	1.95148	-22.2106	8.31819e-79	2.82369e-76	168.869
EMCN	-2.29158	1.81761	-22.1699	1.34479e-78	4.53862e-76	168.39
RGS9	-1.04153	0.575203	-22.155	1.60526e-78	5.38656e-76	168.214
SEMA6A	-1.58123	0.917183	-22.1108	2.70414e-78	9.02208e-76	167.694
GDF10	-2.56395	1.18858	-22.0679	4.49174e-78	1.48169e-75	167.188
FGFBP2	-1.80778	0.645509	-22.0474	5.71955e-78	1.87611e-75	166.947
FPR2	-1.8158	0.873174	-22.0455	5.85225e-78	1.90891e-75	166.924
ARHGEF15	-1.85	1.65862	-22.0089	9.01703e-78	2.90872e-75	166.493
PLAC9	-2.24463	2.15161	-21.9456	1.90302e-77	6.10503e-75	165.748
SH2D3C	-1.91678	2.38093	-21.8767	4.29516e-77	1.36294e-74	164.937
CDH5	-2.34616	3.19679	-21.8106	9.37435e-77	2.94269e-74	164.159
C14orf132	-2.17927	1.63843	-21.7823	1.30838e-76	4.06341e-74	163.826
PDLIM2	-1.4312	1.60894	-21.7808	1.33153e-76	4.09178e-74	163.809
NXPH3	-1.12349	0.630995	-21.7583	1.73813e-76	5.31331e-74	163.543
AC093787.1	-1.16335	0.240077	-21.7552	1.80102e-76	5.47687e-74	163.508
SDPR	-3.43682	3.69843	-21.7297	2.43447e-76	7.36483e-74	163.207
MYCT1	-1.82522	1.94813	-21.6356	7.39292e-76	2.225e-73	162.1
LINC01290	-1.02647	0.555075	-21.635	7.44472e-76	2.2291e-73	162.093
EFCC1	-1.88691	1.38224	-21.6258	8.29744e-76	2.47175e-73	161.985
RP11-598F7.3	-2.159	1.00344	-21.6234	8.53284e-76	2.52897e-73	161.957
AP001189.4	-1.12005	0.443179	-21.5947	1.1963e-75	3.5277e-73	161.62
TGFBR3	-2.10005	1.53791	-21.584	1.35852e-75	3.98591e-73	161.493
SOX7	-2.04592	1.36619	-21.5281	2.62608e-75	7.59054e-73	160.836
NLRC4	-1.40591	1.2067	-21.4582	5.98361e-75	1.69595e-72	160.015
CYYR1	-1.90823	2.33357	-21.4157	9.87755e-75	2.78609e-72	159.515
ALDH18A1	1.57167	4.75204	21.3496	2.15209e-74	6.01215e-72	158.739
FAM46B	-2.40538	1.83209	-21.3374	2.48467e-74	6.9082e-72	158.596
CDO1	-1.72407	0.946387	-21.2588	6.27159e-74	1.71915e-71	157.672
RP4-564M11.2	-1.00374	0.461251	-21.2403	7.79564e-74	2.12693e-71	157.456
CD36	-2.76878	1.77934	-21.2356	8.23897e-74	2.23743e-71	157.4
RP11-64B16.2	-1.33861	0.88803	-21.2259	9.23852e-74	2.49726e-71	157.286
GIMAP8	-2.16352	2.36632	-21.179	1.60491e-73	4.31824e-71	156.736
LINC01314	-1.14617	0.324007	-21.0982	4.15432e-73	1.10254e-70	155.787
VIPR1	-2.49712	1.72101	-21.0878	4.69619e-73	1.24071e-70	155.665
PHACTR1	-1.71466	1.29723	-21.0669	6.00046e-73	1.57107e-70	155.421
SOSTDC1	-2.80209	0.990652	-21.0458	7.69613e-73	1.99713e-70	155.173
FAM189A2	-2.66837	1.98999	-21.0128	1.13401e-72	2.92971e-70	154.786
STARD8	-1.62617	1.68723	-20.9993	1.33014e-72	3.40625e-70	154.627
THSD1	-1.49113	1.28582	-20.9393	2.69322e-72	6.80732e-70	153.924
RASIP1	-1.8723	1.91841	-20.9284	3.06208e-72	7.70627e-70	153.796
HIGD1B	-2.37186	2.06356	-20.9208	3.34515e-72	8.38255e-70	153.708
COL6A6	-1.85899	0.900418	-20.9158	3.5497e-72	8.8571e-70	153.649
ERG	-1.64388	1.73565	-20.8787	5.48764e-72	1.36343e-69	153.214
PPP1R14B	2.06004	5.57752	20.8695	6.11469e-72	1.51279e-69	153.107
SOX17	-1.65665	1.0742	-20.8238	1.04702e-71	2.56858e-69	152.57
AGRP	-1.69301	0.765559	-20.7906	1.54481e-71	3.75819e-69	152.183
FEZ1	-1.40057	1.22459	-20.7863	1.62568e-71	3.93854e-69	152.132
INMT	-3.65472	2.94719	-20.7304	3.13383e-71	7.52983e-69	151.477
SMAD6	-1.67333	1.41425	-20.7186	3.59902e-71	8.61212e-69	151.34
ADRB1	-2.40572	1.19999	-20.7125	3.86608e-71	9.21342e-69	151.268
IGSF10	-1.64181	0.724315	-20.7051	4.22138e-71	1.00193e-68	151.181
RP11-672A2.4	-1.30942	0.832082	-20.5062	4.3544e-70	1.02105e-67	148.854
LRRC36	-2.15285	0.91357	-20.4857	5.53623e-70	1.28782e-67	148.615
NPR1	-2.33521	1.88511	-20.4529	8.13325e-70	1.87698e-67	148.231
FAM110D	-1.34515	0.987969	-20.272	6.77062e-69	1.53223e-66	146.119
PKNOX2	-1.26606	0.696746	-20.231	1.09443e-68	2.4672e-66	145.64
DACH1	-1.52538	0.823313	-20.1451	2.98994e-68	6.66311e-66	144.638
SLC39A8	-2.63631	4.24237	-20.1215	3.93718e-68	8.70759e-66	144.364
TMEM177	1.19274	2.32217	20.0764	6.67282e-68	1.46468e-65	143.838
RBP2	-1.68458	0.552168	-20.0643	7.68552e-68	1.68065e-65	143.697
HBA2	-4.07576	2.91061	-20.0628	7.82661e-68	1.70512e-65	143.679
KAL1	-2.69334	2.45928	-20.0032	1.5704e-67	3.38343e-65	142.985
GOLM1	2.44103	5.72989	19.9284	3.76259e-67	8.02915e-65	142.114
HTR3C	-1.00333	0.185428	-19.9282	3.76794e-67	8.02915e-65	142.112
RP5-839B4.8	-1.95459	0.843488	-19.9145	4.42448e-67	9.3939e-65	141.952
ACKR4	-1.29725	0.627999	-19.8834	6.35979e-67	1.33572e-64	141.591
SEMA5A	-2.10995	1.53145	-19.8439	1.00803e-66	2.10199e-64	141.131
ARC	-1.52766	0.595995	-19.841	1.04338e-66	2.16796e-64	141.097
SLIT2	-2.02774	1.81981	-19.7644	2.54761e-66	5.23758e-64	140.207
DNASE1L3	-2.01319	0.889463	-19.7461	3.15373e-66	6.46094e-64	139.995
CLDN18	-5.63634	2.98726	-19.5945	1.84544e-65	3.72836e-63	138.234
RP11-253E3.3	-1.14984	0.861221	-19.5733	2.36088e-65	4.72071e-63	137.988
SBSPON	-1.62641	0.885126	-19.5559	2.8932e-65	5.76537e-63	137.785
OR7E47P	-1.32092	1.00292	-19.5379	3.56392e-65	7.07777e-63	137.578
DPEP2	-1.64605	1.41841	-19.4894	6.26593e-65	1.23598e-62	137.015
CLEC14A	-2.12351	3.58364	-19.4438	1.06495e-64	2.09357e-62	136.486
EFNA4	1.91263	3.79763	19.4247	1.32972e-64	2.60532e-62	136.265
GRASP	-1.91208	2.11337	-19.4113	1.55435e-64	3.03525e-62	136.11
ADAMTSL3	-1.33528	0.816558	-19.4054	1.66484e-64	3.24017e-62	136.041
HHIP	-2.48085	1.06072	-19.39	1.99174e-64	3.86352e-62	135.862
GUCY1A2	-1.19121	0.816839	-19.3368	3.69381e-64	7.11783e-62	135.247
ARHGAP31	-1.95967	2.39228	-19.2957	5.9556e-64	1.14385e-61	134.771
CAT	-1.89335	4.94119	-19.2267	1.32526e-63	2.51227e-61	133.973
GLDN	-1.55004	0.94836	-19.2203	1.4285e-63	2.69923e-61	133.899
CHIAP2	-2.0365	0.552244	-19.2002	1.80216e-63	3.38337e-61	133.667
MMRN2	-1.79886	2.48503	-19.1697	2.56831e-63	4.80627e-61	133.314
ATIC	1.24404	4.60146	19.1658	2.68507e-63	5.00872e-61	133.27
VEPH1	-2.44874	1.61291	-19.11	5.13031e-63	9.36074e-61	132.624
PPP1R14BP3	1.97089	4.80116	19.0739	7.79638e-63	1.41369e-60	132.207
RASGRP4	-1.05512	0.859145	-19.0573	9.4385e-63	1.70088e-60	132.017
MME	-2.29457	1.36955	-19.0383	1.17693e-62	2.1079e-60	131.797
PLA2G4F	-2.46674	1.67132	-19.0145	1.55017e-62	2.75944e-60	131.522
LMO2	-1.5926	2.31178	-19.0077	1.67713e-62	2.96735e-60	131.444
C1QTNF7	-1.41076	0.766317	-18.9941	1.96268e-62	3.45165e-60	131.287
GPA33	-1.93231	0.754449	-18.9304	4.10142e-62	7.19128e-60	130.553
PTCRA	-1.03765	0.572904	-18.9218	4.52863e-62	7.91655e-60	130.454
SRPK1	1.40223	3.66786	18.8957	6.12854e-62	1.06496e-59	130.152
PEAK1	-1.22229	1.59548	-18.8573	9.5516e-62	1.64997e-59	129.71
NME1	1.96006	3.93612	18.8415	1.14528e-61	1.96098e-59	129.529
CPED1	-1.49922	1.26843	-18.8234	1.41184e-61	2.4033e-59	129.321
EMR1	-1.49241	0.755911	-18.7991	1.87056e-61	3.1749e-59	129.04
RCC1	1.58129	3.95916	18.7851	2.19713e-61	3.71837e-59	128.88
RHOJ	-1.50417	2.00726	-18.7764	2.42885e-61	4.09866e-59	128.78
CLDN5	-2.5501	2.9756	-18.7142	4.98022e-61	8.2608e-59	128.064
ABI3BP	-2.18478	1.81699	-18.7012	5.78792e-61	9.57335e-59	127.915
LINC01272	-2.22901	2.42821	-18.6926	6.38689e-61	1.05342e-58	127.816
RAI2	-1.89597	2.2934	-18.6502	1.04197e-60	1.71373e-58	127.329
PAICS	1.6575	3.96461	18.6465	1.08719e-60	1.78309e-58	127.286
RP11-609N14.4	-1.47728	0.717267	-18.6181	1.50885e-60	2.46771e-58	126.96
AOC3	-2.65643	3.6038	-18.5285	4.23216e-60	6.86485e-58	125.932
DKK2	-1.40564	1.01965	-18.5004	5.8449e-60	9.42724e-58	125.61
UBE2T	2.56133	3.69973	18.4934	6.33814e-60	1.01946e-57	125.529
SULT1C4	-1.35002	0.859772	-18.4597	9.34185e-60	1.49436e-57	125.143
RP11-286H15.1	-1.14168	0.426236	-18.445	1.10525e-59	1.76318e-57	124.975
GIMAP1	-1.41766	1.45446	-18.4438	1.12099e-59	1.78341e-57	124.961
SASH1	-1.52181	2.24885	-18.4394	1.17987e-59	1.87199e-57	124.91
TGM1	-1.18272	0.718176	-18.4218	1.44295e-59	2.28319e-57	124.709
PIP5K1B	-1.8793	1.42346	-18.4139	1.58155e-59	2.49573e-57	124.618
SLC14A1	-1.12759	0.465809	-18.4106	1.64114e-59	2.58278e-57	124.581
CXCR2	-1.25226	0.669285	-18.4042	1.76803e-59	2.775e-57	124.507
CGNL1	-2.04098	2.44304	-18.3041	5.5801e-59	8.71137e-57	123.362
DENND3	-1.43212	2.09651	-18.2911	6.47321e-59	1.00787e-56	123.214
MAMDC2	-2.4531	1.76793	-18.2776	7.5633e-59	1.17446e-56	123.059
PEAR1	-1.33816	1.24781	-18.2491	1.04865e-58	1.6155e-56	122.733
F11	-1.38775	0.500517	-18.2196	1.46945e-58	2.25188e-56	122.397
AC109642.1	-1.53136	1.00877	-18.2187	1.48525e-58	2.27014e-56	122.386
ADPRH	-1.31677	2.20284	-18.2026	1.78628e-58	2.72313e-56	122.202
SFXN1	1.20186	2.72824	18.2019	1.8008e-58	2.7381e-56	122.194
LRRC32	-1.97069	3.14957	-18.1901	2.06152e-58	3.12638e-56	122.059
CH17-360D5.2	-1.69699	0.769973	-18.1231	4.44025e-58	6.69904e-56	121.295
ADH1B	-3.72281	2.57012	-18.095	6.12306e-58	9.21411e-56	120.975
CFP	-1.19681	0.906304	-18.0923	6.31551e-58	9.47927e-56	120.944
PALMD	-1.47354	1.34274	-18.0914	6.38112e-58	9.55318e-56	120.933
CSRNP1	-2.09007	4.07875	-18.0906	6.44032e-58	9.61716e-56	120.924
CORO2B	-1.2801	0.902293	-18.0829	7.03328e-58	1.04758e-55	120.837
TMEM88	-1.66455	1.80404	-18.0822	7.08737e-58	1.05295e-55	120.829
THBD	-2.36789	3.45076	-18.078	7.43951e-58	1.10246e-55	120.781
PDIA4	1.73921	6.94929	18.034	1.23076e-57	1.81466e-55	120.279
CASQ2	-1.13265	0.499175	-18.024	1.38019e-57	2.02475e-55	120.165
ANGPT1	-1.77172	1.37771	-18.0063	1.6887e-57	2.46495e-55	119.964
PAFAH1B3	2.01012	4.42181	18.0032	1.74887e-57	2.54642e-55	119.929
KL	-1.51743	0.798507	-17.9693	2.57756e-57	3.74368e-55	119.542
AFF3	-1.36601	0.708282	-17.9473	3.31225e-57	4.78694e-55	119.292
GIMAP6	-1.9183	2.78839	-17.9182	4.61793e-57	6.65746e-55	118.961
OCIAD2	1.98925	5.1658	17.9037	5.45249e-57	7.82198e-55	118.796
ETV4	2.68999	3.32142	17.8966	5.90676e-57	8.45289e-55	118.716
RP11-389C8.2	-1.18901	1.21877	-17.8885	6.48406e-57	9.25635e-55	118.623
CCL23	-1.9305	1.32109	-17.8734	7.70375e-57	1.09707e-54	118.451
DES	-3.03978	2.2369	-17.8488	1.01973e-56	1.44864e-54	118.172
CNOT11	1.12693	4.75129	17.8436	1.08153e-56	1.5327e-54	118.113
RSPO2	-1.2106	0.473017	-17.8266	1.31268e-56	1.85128e-54	117.92
PPAP2C	2.14867	3.40921	17.8244	1.34593e-56	1.8936e-54	117.895
HBB	-4.52948	4.42082	-17.8096	1.59424e-56	2.23757e-54	117.727
CD93	-2.13588	3.83351	-17.8024	1.72919e-56	2.42115e-54	117.646
FAM162B	-1.78746	1.66769	-17.7794	2.24922e-56	3.14176e-54	117.384
ODF3L1	-1.02787	0.609994	-17.7338	3.77719e-56	5.2572e-54	116.867
SELP	-1.84571	1.70496	-17.7308	3.90731e-56	5.41891e-54	116.834
TIE1	-1.66627	2.34748	-17.7297	3.9569e-56	5.47469e-54	116.821
ST6GALNAC5	-1.78562	1.44455	-17.7292	3.98239e-56	5.49692e-54	116.815
ABCG2	-1.24196	1.04113	-17.7145	4.70472e-56	6.44823e-54	116.649
PREX2	-1.08193	0.770634	-17.7073	5.10482e-56	6.98022e-54	116.567
TCEAL2	-1.62535	0.690831	-17.6958	5.8227e-56	7.94323e-54	116.436
TBX3	-1.59851	1.53443	-17.6548	9.27717e-56	1.25677e-53	115.972
KANK2	-1.46797	3.67324	-17.6516	9.62067e-56	1.30028e-53	115.936
TNXB	-2.08517	1.31203	-17.6513	9.65606e-56	1.30205e-53	115.932
B3GNT3	3.10345	3.65275	17.6418	1.07625e-55	1.44457e-53	115.824
SPN	-1.96326	2.12637	-17.6265	1.27967e-55	1.71368e-53	115.652
GLIPR2	-2.11006	3.6628	-17.605	1.63317e-55	2.18205e-53	115.409
CPB2	-3.24116	1.47003	-17.5869	2.00658e-55	2.66268e-53	115.203
CAV2	-2.52636	3.6328	-17.5702	2.42508e-55	3.20346e-53	115.015
SPRYD7	-1.03232	2.46934	-17.5646	2.58508e-55	3.40711e-53	114.951
HBEGF	-2.39271	3.20409	-17.5589	2.75845e-55	3.62742e-53	114.886
FAM136A	1.14167	3.94336	17.5548	2.8891e-55	3.79069e-53	114.84
PI16	-1.6161	0.605555	-17.5507	3.02797e-55	3.964e-53	114.793
KIAA1324L	-1.72847	1.75976	-17.5448	3.2375e-55	4.22881e-53	114.727
PDZD2	-1.78174	1.39274	-17.5081	4.90739e-55	6.38146e-53	114.312
SCN7A	-2.03757	1.53217	-17.501	5.32059e-55	6.87286e-53	114.232
P2RY1	-1.06569	0.985745	-17.4889	6.09894e-55	7.8609e-53	114.096
SESN1	-1.3995	2.32037	-17.4575	8.71405e-55	1.11576e-52	113.74
CTHRC1	3.22494	4.54513	17.4356	1.11634e-54	1.42313e-52	113.493
SYNM	-1.24085	1.37744	-17.4263	1.23997e-54	1.5773e-52	113.389
HEG1	-1.9981	3.12917	-17.4229	1.28953e-54	1.63678e-52	113.35
PTRF	-2.082	5.68365	-17.4172	1.37518e-54	1.73793e-52	113.286
RADIL	-1.03962	0.578118	-17.4135	1.4337e-54	1.80408e-52	113.244
PDE5A	-1.31281	1.62249	-17.4026	1.62177e-54	2.03197e-52	113.121
GPM6B	-1.51732	1.3853	-17.3791	2.11694e-54	2.64106e-52	112.856
PNPLA6	-1.30782	3.50478	-17.3695	2.36006e-54	2.9381e-52	112.748
RP11-27M24.2	-1.00072	0.485869	-17.3495	2.95826e-54	3.67497e-52	112.523
SPTBN1	-1.66231	4.54495	-17.347	3.04452e-54	3.77411e-52	112.494
RAPGEF4	-1.01337	0.84664	-17.3295	3.7081e-54	4.58697e-52	112.297
CCT3	1.34905	6.20423	17.3159	4.32708e-54	5.34133e-52	112.144
SLIT3	-2.03274	1.65347	-17.3126	4.48979e-54	5.51885e-52	112.107
EP300-AS1	-1.25268	1.15151	-17.2601	8.12444e-54	9.92389e-52	111.516
DOCK4	-1.29524	1.8542	-17.253	8.80176e-54	1.07064e-51	111.436
SNX22	-1.15101	1.1192	-17.193	1.73289e-53	2.09913e-51	110.761
AP002856.5	-1.09204	0.232192	-17.1928	1.7372e-53	2.1e-51	110.759
MANF	1.37426	5.22084	17.1876	1.84251e-53	2.2227e-51	110.7
DNASE2B	-1.25304	0.56129	-17.155	2.66048e-53	3.20283e-51	110.334
IL3RA	-1.35026	2.13064	-17.1494	2.83369e-53	3.40433e-51	110.271
ADARB1	-1.30409	1.76707	-17.1473	2.90149e-53	3.47863e-51	110.248
FXYD6	-1.57889	2.1208	-17.1411	3.11093e-53	3.72209e-51	110.178
RETN	-2.98466	1.87656	-17.0911	5.46389e-53	6.49736e-51	109.617
P4HB	1.18224	7.8385	17.0879	5.66297e-53	6.72041e-51	109.582
RP11-401P9.4	-1.52579	0.954328	-17.0728	6.71328e-53	7.95068e-51	109.412
GFOD1	-1.01522	0.915531	-17.0674	7.1359e-53	8.41705e-51	109.351
COX4I2	-2.04358	2.73868	-17.0453	9.1541e-53	1.07758e-50	109.103
HSPB6	-2.3884	2.27392	-17.0444	9.24744e-53	1.08638e-50	109.093
TNS1	-2.15413	4.07679	-17.0423	9.46641e-53	1.10987e-50	109.07
LMCD1	-1.38043	2.18106	-17.0151	1.28568e-52	1.49835e-50	108.765
TOP2A	2.80738	3.64031	17.0106	1.35214e-52	1.57265e-50	108.715
TACC1	-1.7732	3.19794	-16.9838	1.827e-52	2.10816e-50	108.415
LAMP3	-3.18953	4.54842	-16.9808	1.89002e-52	2.17658e-50	108.381
FGF2	-1.12136	0.733413	-16.9596	2.39733e-52	2.75538e-50	108.144
QKI	-1.22259	2.8068	-16.9551	2.52365e-52	2.89486e-50	108.093
BCHE	-1.5685	0.911313	-16.9356	3.13879e-52	3.5724e-50	107.876
KIAA1462	-1.82492	2.55199	-16.9344	3.18089e-52	3.61328e-50	107.863
DUOX1	-2.72269	2.31274	-16.9141	3.99793e-52	4.53257e-50	107.635
WFS1	-1.5693	3.92889	-16.8903	5.21775e-52	5.89262e-50	107.37
CD300C	-1.65501	1.73562	-16.8268	1.06349e-51	1.19411e-49	106.66
DAPK2	-1.41493	1.35266	-16.8219	1.12416e-51	1.2574e-49	106.605
TSPAN18	-1.63252	1.97658	-16.8177	1.1781e-51	1.31521e-49	106.558
FLAD1	1.27638	3.70969	16.7374	2.89531e-51	3.20775e-49	105.663
MS4A7	-2.12677	3.07604	-16.7136	3.77704e-51	4.16881e-49	105.398
SLC5A9	-1.2756	0.581528	-16.6969	4.55316e-51	5.0065e-49	105.212
COX7A1	-1.59993	2.59178	-16.6761	5.74651e-51	6.29496e-49	104.98
LTBP4	-2.0638	3.73497	-16.6712	6.06984e-51	6.6367e-49	104.925
SLC25A39	1.2588	5.56754	16.6509	7.61467e-51	8.31023e-49	104.699
SFXN4	1.27971	3.73972	16.6474	7.91293e-51	8.61964e-49	104.661
CASKIN2	-1.33649	2.94998	-16.6385	8.74113e-51	9.50406e-49	104.562
CAMP	-1.55297	0.746625	-16.6156	1.12922e-50	1.22549e-48	104.307
F8	-1.19392	1.53958	-16.5983	1.36864e-50	1.47983e-48	104.115
RNU6-529P	-1.33397	1.20008	-16.555	2.2182e-50	2.38078e-48	103.634
BMPR2	-1.16166	3.34392	-16.5543	2.23508e-50	2.39449e-48	103.627
CDC20	2.7547	3.51292	16.5265	3.04794e-50	3.25934e-48	103.318
TRAP1	1.0818	3.55697	16.5127	3.55404e-50	3.7936e-48	103.165
EIF2AK1	1.03711	5.40636	16.5121	3.57925e-50	3.81354e-48	103.158
LGR4	1.98722	3.17388	16.5039	3.92271e-50	4.17186e-48	103.067
FFAR4	-1.28467	0.793822	-16.4972	4.22582e-50	4.48606e-48	102.993
MAGI2-AS3	-1.04313	1.07233	-16.4964	4.26314e-50	4.51746e-48	102.984
NPM3	1.58887	4.42338	16.4752	5.39787e-50	5.69922e-48	102.749
ITGA8	-1.74443	1.68836	-16.4752	5.39789e-50	5.69922e-48	102.749
FGFR4	-2.26306	1.91858	-16.4641	6.10424e-50	6.43336e-48	102.626
FLI1	-1.35355	1.92156	-16.4542	6.8163e-50	7.17087e-48	102.516
RP11-635O16.2	-1.38228	0.611489	-16.4331	8.61567e-50	9.03129e-48	102.283
PPP1R15A	-1.64454	4.87548	-16.3925	1.3541e-49	1.41182e-47	101.833
MDK	2.78185	6.5269	16.3915	1.36823e-49	1.42401e-47	101.822
SFTPC	-7.71761	5.96581	-16.3713	1.71307e-49	1.76716e-47	101.598
PRAM1	-1.47408	1.36385	-16.3711	1.71647e-49	1.76754e-47	101.597
NDST1	-1.41105	3.61274	-16.3456	2.27699e-49	2.3324e-47	101.315
TRPV2	-1.71348	3.1097	-16.3286	2.75236e-49	2.80948e-47	101.126
NIM1K	-1.02282	0.519536	-16.3211	2.98866e-49	3.04536e-47	101.044
TBX2-AS1	-1.18871	0.945263	-16.3038	3.62307e-49	3.67896e-47	100.852
TBX4	-1.82812	1.76874	-16.3034	3.63804e-49	3.68775e-47	100.848
NOTCH4	-1.35429	1.85267	-16.2993	3.80922e-49	3.8479e-47	100.803
PHACTR2	-1.30548	2.12933	-16.2408	7.28038e-49	7.31634e-47	100.157
FGR	-1.91058	2.86335	-16.2333	7.91301e-49	7.93843e-47	100.074
TMEM184A	1.9073	2.41406	16.2278	8.40392e-49	8.41646e-47	100.015
CXCR1	-1.11903	0.499628	-16.2196	9.20949e-49	9.20744e-47	99.9234
AGTPBP1	-1.00729	2.27071	-16.2041	1.09317e-48	1.09106e-46	99.7527
ESAM	-1.96964	4.03919	-16.2022	1.11599e-48	1.11193e-46	99.7321
FOLR3	-1.39461	0.482742	-16.192	1.24975e-48	1.24097e-46	99.6193
GAB1	-1.07089	1.76923	-16.1881	1.3041e-48	1.29274e-46	99.577
TMEM204	-1.59844	3.27157	-16.183	1.38048e-48	1.36614e-46	99.5203
GPX3	-2.4832	5.85636	-16.1764	1.48469e-48	1.46678e-46	99.4478
TRAF4	1.31359	4.5169	16.1638	1.70683e-48	1.68339e-46	99.3089
GGCT	1.56582	4.84459	16.1594	1.79209e-48	1.7645e-46	99.2604
B4GALT2	1.19118	4.01415	16.1468	2.05908e-48	2.02397e-46	99.1221
AMOTL1	-1.58018	2.34045	-16.1431	2.14453e-48	2.10441e-46	99.0816
RP11-359M6.2	-2.07343	1.01948	-16.1395	2.23092e-48	2.18551e-46	99.0423
GYPC	-1.57676	2.81498	-16.137	2.29385e-48	2.2434e-46	99.0146
MYO16-AS1	-1.7231	0.676564	-16.0972	3.56134e-48	3.47138e-46	98.5765
KLF6	-1.69903	4.87464	-16.0831	4.15995e-48	4.04138e-46	98.4218
RCAN1	-1.49909	2.68246	-16.0804	4.28705e-48	4.15794e-46	98.3918
CCNB1	2.26473	3.57126	16.0762	4.48996e-48	4.34032e-46	98.3457
GNL3	1.11019	4.59425	15.9957	1.09017e-47	1.04518e-45	97.4624
AFAP1L1	-1.32449	1.92798	-15.9639	1.54831e-47	1.48199e-45	97.113
WASF3	-1.44632	1.47569	-15.9613	1.59199e-47	1.5213e-45	97.0853
AC124789.1	-1.37749	0.62956	-15.9524	1.75686e-47	1.67611e-45	96.9872
EML1	-1.17487	1.29599	-15.9489	1.82447e-47	1.73777e-45	96.9496
CBLC	2.30482	3.2599	15.9465	1.87458e-47	1.7826e-45	96.9226
RECK	-1.11645	1.52316	-15.9415	1.98055e-47	1.8803e-45	96.8678
KAT2A	1.55703	4.03955	15.9314	2.21215e-47	2.09677e-45	96.7577
SLC50A1	1.65951	5.29536	15.9299	2.24836e-47	2.12763e-45	96.7415
CASS4	-1.33425	1.38963	-15.924	2.40006e-47	2.26751e-45	96.6765
ZWINT	2.04698	3.4134	15.9217	2.46114e-47	2.32146e-45	96.6515
ADCY4	-1.03819	1.11258	-15.9126	2.72071e-47	2.56216e-45	96.5516
LILRA5	-1.61146	1.62891	-15.9109	2.77127e-47	2.60558e-45	96.5333
MSRB3	-1.67399	2.32991	-15.8986	3.17336e-47	2.97882e-45	96.3984
ROR1	-1.34414	1.28503	-15.8977	3.20483e-47	3.00354e-45	96.3886
LHFP	-1.5794	3.74067	-15.8873	3.59138e-47	3.36042e-45	96.2752
ADTRP	-1.45842	1.0634	-15.8804	3.87481e-47	3.61982e-45	96.1995
MSTO1	1.05313	2.13863	15.8745	4.13412e-47	3.85589e-45	96.135
SEMA6D	-1.21729	0.737044	-15.8692	4.38054e-47	4.07921e-45	96.0774
AC090616.2	-1.49384	1.22492	-15.8686	4.41279e-47	4.1027e-45	96.0701
MSR1	-2.30385	3.02134	-15.8487	5.48958e-47	5.09571e-45	95.8527
NARF	1.12255	3.24125	15.8413	5.95585e-47	5.51975e-45	95.7715
BCL6B	-1.34797	2.05105	-15.8394	6.08048e-47	5.62632e-45	95.7509
MARCKSL1	1.93712	6.59123	15.8251	7.11417e-47	6.56201e-45	95.5945
HMGB3	2.90629	5.3842	15.7891	1.05552e-46	9.62949e-45	95.2017
C10orf54	-1.45897	3.49205	-15.7738	1.24724e-46	1.13608e-44	95.0355
SERINC1	-1.09621	5.99826	-15.7708	1.28927e-46	1.17071e-44	95.0025
OLR1	-2.65511	3.42794	-15.7654	1.36804e-46	1.2403e-44	94.9434
RILPL2	-1.08342	2.43502	-15.7611	1.43421e-46	1.29828e-44	94.8964
ADM2	1.75785	1.9915	15.7524	1.57727e-46	1.42557e-44	94.8017
SPAG4	1.9047	2.62207	15.7477	1.66041e-46	1.49839e-44	94.7506
GNAQ	-1.12175	3.88274	-15.7336	1.93885e-46	1.74697e-44	94.5962
SPP1	4.28308	6.47879	15.7317	1.97962e-46	1.78096e-44	94.5755
FAM83A	3.47033	3.37097	15.7139	2.40478e-46	2.1502e-44	94.3818
SPTBN2	1.71963	2.52478	15.6981	2.85771e-46	2.55127e-44	94.21
RASGEF1B	-1.11659	1.70641	-15.6824	3.39307e-46	3.01999e-44	94.039
KDELR3	1.95668	4.41277	15.6727	3.77075e-46	3.34594e-44	93.9339
ITIH5	-1.54975	1.15998	-15.6503	4.8187e-46	4.26934e-44	93.6897
CSTF2	1.01043	3.38043	15.6491	4.88324e-46	4.31997e-44	93.6765
DLC1	-2.26509	2.9193	-15.635	5.69666e-46	5.03194e-44	93.5231
SLC1A1	-2.20603	2.40468	-15.6342	5.74832e-46	5.0699e-44	93.5141
SYNPO2	-1.23363	1.15541	-15.6304	5.98839e-46	5.27366e-44	93.4733
RNF144B	-1.61749	2.92897	-15.6291	6.07284e-46	5.33998e-44	93.4594
IL1RL1	-1.97098	0.898046	-15.6172	6.91718e-46	6.06416e-44	93.3298
OSCAR	-2.01345	2.68791	-15.5955	8.76408e-46	7.67179e-44	93.0942
SERINC2	1.91335	5.4664	15.5948	8.83528e-46	7.72254e-44	93.0861
CBX7	-1.38664	2.22138	-15.5905	9.25577e-46	8.07798e-44	93.0398
PTH1R	-1.14256	0.961034	-15.5882	9.48821e-46	8.26848e-44	93.0151
LDLR	-1.87274	3.79297	-15.5786	1.05415e-45	9.17269e-44	92.9103
MRPL3	1.05014	5.00033	15.561	1.27698e-45	1.10786e-43	92.7194
TGFBR2	-1.71467	5.2974	-15.5592	1.30255e-45	1.12837e-43	92.6996
AQP4	-3.77923	3.31305	-15.5553	1.35931e-45	1.17579e-43	92.6572
LGALSL	-1.62679	2.62026	-15.5458	1.50662e-45	1.30129e-43	92.5547
CRTAC1	-3.15727	2.69552	-15.5438	1.54029e-45	1.32644e-43	92.5327
MARCO	-3.61064	4.35568	-15.5145	2.11967e-45	1.81468e-43	92.2148
POLR2H	1.12081	4.01093	15.5109	2.20364e-45	1.8838e-43	92.1762
MMRN1	-1.67643	1.37869	-15.5041	2.37183e-45	2.02462e-43	92.1029
RP3-425C14.4	-1.22083	1.94482	-15.5032	2.396e-45	2.04226e-43	92.0928
GAPDH	1.67445	9.22532	15.5016	2.43716e-45	2.07432e-43	92.0759
ST6GALNAC6	-1.20031	3.63452	-15.4844	2.93994e-45	2.49861e-43	91.8891
FERMT2	-1.2202	2.73441	-15.4577	3.92909e-45	3.32475e-43	91.6004
PCOLCE2	-2.00853	1.44969	-15.4412	4.70119e-45	3.97234e-43	91.4218
ANKRD29	-2.06319	1.76726	-15.4385	4.84472e-45	4.0877e-43	91.3918
MIR22HG	-1.38531	2.94568	-15.4258	5.55979e-45	4.66407e-43	91.2548
LEPR	-1.53298	1.41741	-15.4212	5.84651e-45	4.89756e-43	91.2047
RMI2	1.58475	2.46602	15.4201	5.91192e-45	4.94526e-43	91.1936
RXRG	-1.27752	0.579235	-15.4185	6.01847e-45	5.02719e-43	91.1759
FAM83H-AS1	1.84161	3.38253	15.4171	6.10843e-45	5.09504e-43	91.1611
FRY	-1.12378	1.46784	-15.3944	7.8147e-45	6.49967e-43	90.9158
CCL14	-1.00363	0.556226	-15.3786	9.28436e-45	7.71104e-43	90.7443
C2orf40	-1.95085	1.03357	-15.377	9.44173e-45	7.8306e-43	90.7275
CRYAB	-1.78143	2.10775	-15.3747	9.68116e-45	8.01779e-43	90.7026
ZBED2	-1.80029	1.50619	-15.3737	9.78654e-45	8.09358e-43	90.6918
PPAT	1.22866	2.08792	15.3717	1.00032e-44	8.26105e-43	90.67
CDCA8	2.02688	2.72271	15.3697	1.02161e-44	8.41634e-43	90.6491
NLN	1.00811	2.08266	15.3697	1.02201e-44	8.41634e-43	90.6487
TK1	2.30208	4.54642	15.3676	1.04611e-44	8.60271e-43	90.6255
VWF	-2.3101	4.28462	-15.3587	1.15189e-44	9.45927e-43	90.5296
NHSL1	-1.46143	1.9437	-15.3322	1.53469e-44	1.25675e-42	90.2439
UBE2C	3.08756	4.04592	15.3318	1.54087e-44	1.26004e-42	90.2399
HN1L	1.13766	5.04139	15.3199	1.75283e-44	1.43136e-42	90.1116
RP13-577H12.2	-1.00836	0.274063	-15.3075	2.00623e-44	1.63372e-42	89.9772
KIF1C	-1.19867	4.18956	-15.2975	2.23493e-44	1.81742e-42	89.8697
WIF1	-3.99282	2.45139	-15.2921	2.36945e-44	1.92413e-42	89.8116
AGTR2	-2.4788	1.14772	-15.284	2.58648e-44	2.09454e-42	89.7243
S100A3	-1.63059	1.47772	-15.2771	2.78597e-44	2.25297e-42	89.6503
PTPLAD2	-1.14832	1.71323	-15.2738	2.88866e-44	2.32956e-42	89.6143
SLC35F2	1.5865	3.37921	15.2495	3.75481e-44	3.01143e-42	89.3532
ADAMTS1	-2.00553	2.66972	-15.2466	3.8746e-44	3.10324e-42	89.322
DENND2A	-1.30601	1.48064	-15.2427	4.04364e-44	3.23419e-42	89.2795
SVEP1	-1.58252	1.35089	-15.2162	5.38433e-44	4.2714e-42	88.9944
C16orf59	1.36944	1.46984	15.2036	6.16641e-44	4.87857e-42	88.8594
PSMG3	1.43019	4.24712	15.1989	6.49178e-44	5.1221e-42	88.8082
KRT4	-2.55349	1.25384	-15.1904	7.11008e-44	5.60238e-42	88.7177
TFB2M	1.09972	3.67573	15.1846	7.57626e-44	5.96166e-42	88.6544
EPCAM	1.58782	7.3017	15.1641	9.45335e-44	7.42871e-42	88.4341
METTL7A	-1.96345	4.22579	-15.1601	9.87008e-44	7.74576e-42	88.3911
SNRPE	1.14656	5.01027	15.1486	1.11732e-43	8.74487e-42	88.2677
MYO19	1.13231	2.12384	15.1475	1.13043e-43	8.83568e-42	88.2561
CNRIP1	-1.09543	1.65066	-15.1362	1.27594e-43	9.95285e-42	88.1356
DKC1	1.09026	4.13851	15.1331	1.31989e-43	1.02752e-41	88.1018
MFAP4	-2.93131	5.12849	-15.1329	1.32257e-43	1.02824e-41	88.0998
AC079630.2	-1.8424	0.873112	-15.1245	1.4479e-43	1.12418e-41	88.0097
IL33	-2.33276	2.92642	-15.1236	1.4627e-43	1.13416e-41	87.9996
MIR30C2	-1.03885	0.477027	-15.1157	1.59147e-43	1.23238e-41	87.9156
WISP2	-1.65223	1.64804	-15.1051	1.78558e-43	1.38086e-41	87.801
NUSAP1	1.92617	3.10546	15.0993	1.8995e-43	1.46702e-41	87.7395
KIF20A	1.79181	2.20225	15.0891	2.11939e-43	1.63252e-41	87.6304
TBX5-AS1	-1.18053	1.23348	-15.0872	2.16356e-43	1.66435e-41	87.6099
RBMS3	-1.22273	1.38504	-15.0782	2.38324e-43	1.82852e-41	87.5136
TNFRSF21	1.84272	5.47943	15.0569	2.99755e-43	2.29381e-41	87.2854
IQGAP3	1.85721	2.09625	15.0565	3.01154e-43	2.3015e-41	87.2807
MYADM	-1.78002	5.30537	-15.0338	3.8459e-43	2.93147e-41	87.0373
BZW2	1.25744	4.58373	15.0324	3.90329e-43	2.97133e-41	87.0225
KCNK3	-2.05883	1.47064	-15.0254	4.2081e-43	3.19504e-41	86.9477
VARS	1.16875	4.37648	15.0219	4.36755e-43	3.3118e-41	86.9107
TPX2	2.55534	3.38044	15.015	4.70438e-43	3.55796e-41	86.8367
FUT2	1.97552	2.52794	15.0018	5.42316e-43	4.09098e-41	86.6952
PPAP2B	-1.25942	3.79015	-14.9983	5.62924e-43	4.24096e-41	86.6581
SLC52A2	1.38088	4.68716	14.9831	6.62451e-43	4.97793e-41	86.496
ZNF106	-1.15475	2.74943	-14.9736	7.33424e-43	5.49006e-41	86.3947
EPN3	1.7139	2.0661	14.9667	7.89845e-43	5.90482e-41	86.321
LPHN2	-1.72064	2.52078	-14.9567	8.7929e-43	6.5651e-41	86.2142
PEBP4	-3.80231	3.17013	-14.9506	9.38767e-43	7.00023e-41	86.149
C8B	-1.80858	0.74889	-14.9499	9.45864e-43	7.04415e-41	86.1415
KLF4	-2.25966	3.2071	-14.9493	9.52106e-43	7.08161e-41	86.135
SYNPO	-1.63762	3.69651	-14.944	1.00791e-42	7.48714e-41	86.0783
PCDH12	-1.27162	1.96709	-14.9357	1.10171e-42	8.17348e-41	85.9897
RP1-186E20.1	-1.2943	0.757955	-14.9217	1.28093e-42	9.47903e-41	85.8397
ARHGEF16	1.36996	2.81686	14.913	1.40526e-42	1.03728e-40	85.7475
ZEB2	-1.12806	1.62624	-14.9082	1.47985e-42	1.09096e-40	85.696
HN1	1.57603	5.26667	14.8972	1.66395e-42	1.22513e-40	85.5793
P3H4	1.65573	3.2801	14.8861	1.87375e-42	1.37614e-40	85.4611
ITM2A	-1.88852	3.26745	-14.8679	2.27681e-42	1.66587e-40	85.2672
HYAL2	-1.0423	4.14937	-14.8494	2.77505e-42	2.02533e-40	85.0702
C1orf162	-1.67918	3.04858	-14.8404	3.05768e-42	2.22883e-40	84.9737
PLK1	1.86753	2.29315	14.8345	3.25396e-42	2.36894e-40	84.9118
CD34	-1.39634	2.68301	-14.802	4.60614e-42	3.33671e-40	84.5659
SAPCD2	1.83404	2.02129	14.7935	5.04583e-42	3.6507e-40	84.4752
CDH13	-1.13001	1.02916	-14.7741	6.20391e-42	4.47747e-40	84.2695
ENO1	1.25778	8.73284	14.7664	6.73328e-42	4.83562e-40	84.188
CD52	-2.38455	5.32674	-14.7557	7.54943e-42	5.40182e-40	84.0742
RASGRF1	-1.91201	1.25744	-14.7546	7.6382e-42	5.45865e-40	84.0625
BIRC5	2.37976	2.92791	14.7212	1.09032e-41	7.70712e-40	83.7083
GKN2	-3.42476	1.82295	-14.7147	1.16914e-41	8.23612e-40	83.6389
ACOXL	-1.25687	0.913827	-14.7147	1.16939e-41	8.23612e-40	83.6387
C5AR1	-1.8362	3.25976	-14.707	1.26851e-41	8.92346e-40	83.5577
HSD17B6	-2.79469	2.9701	-14.7057	1.28621e-41	9.03705e-40	83.5439
GPER1	-1.32868	1.02157	-14.7034	1.31818e-41	9.25052e-40	83.5195
STAC	-1.63731	1.37956	-14.7009	1.35374e-41	9.47729e-40	83.493
PLEK2	1.94907	3.1815	14.6963	1.42175e-41	9.94155e-40	83.4442
CCBE1	-1.68357	0.975927	-14.6952	1.43881e-41	1.00488e-39	83.4323
SPAG5	1.84229	2.36086	14.6909	1.50557e-41	1.05025e-39	83.3872
CFD	-2.51114	4.14785	-14.6835	1.62921e-41	1.13514e-39	83.3086
BMPER	-1.11848	0.553898	-14.6795	1.70139e-41	1.18402e-39	83.2655
EZH2	1.55117	2.19944	14.6648	1.98914e-41	1.3777e-39	83.11
TMEM47	-1.57136	2.49816	-14.6579	2.1389e-41	1.47742e-39	83.0377
ARHGAP24	-1.00967	1.55094	-14.6579	2.14071e-41	1.47742e-39	83.0369
SGCA	-1.49484	1.4278	-14.6573	2.15327e-41	1.48433e-39	83.0311
SLC25A10	1.29955	1.94899	14.6471	2.40073e-41	1.65297e-39	82.9228
ACE	-1.50316	2.53156	-14.6395	2.6017e-41	1.78723e-39	82.8428
SAMD10	1.27889	2.46813	14.6395	2.60186e-41	1.78723e-39	82.8427
TMOD1	-1.07277	0.989059	-14.6363	2.69181e-41	1.84685e-39	82.8089
IRAK1	1.22153	5.34378	14.6257	3.01241e-41	2.06197e-39	82.6969
TBX2	-1.59792	2.37257	-14.6249	3.03935e-41	2.07797e-39	82.6881
HSPE1	1.26962	5.31218	14.6115	3.50345e-41	2.38968e-39	82.5467
RRM2	2.22743	2.99729	14.6105	3.54268e-41	2.41361e-39	82.5356
SEC14L6	-1.814	1.45465	-14.6043	3.78273e-41	2.57415e-39	82.4703
DBNDD1	1.49475	2.73698	14.6006	3.93493e-41	2.67149e-39	82.4311
E2F3	1.11145	2.62067	14.5975	4.06417e-41	2.75603e-39	82.3989
ILF2	1.10058	6.55208	14.5957	4.1455e-41	2.80793e-39	82.3792
AC079467.1	-1.5486	0.672648	-14.5845	4.66726e-41	3.15767e-39	82.2612
PPP1R14A	-1.69261	2.5957	-14.5585	6.1491e-41	4.14581e-39	81.9868
CBX3	1.05231	5.3827	14.5515	6.61893e-41	4.45743e-39	81.9136
ITPRIP	-1.34934	2.58893	-14.5506	6.68895e-41	4.4994e-39	81.9031
SOX4	1.63108	5.11621	14.5498	6.7446e-41	4.53161e-39	81.8948
PID1	-1.8831	2.40057	-14.5496	6.75996e-41	4.53671e-39	81.8926
HMGA1	2.04121	6.32885	14.5493	6.77776e-41	4.54343e-39	81.89
CCNB2	1.92854	2.57546	14.5482	6.85444e-41	4.58957e-39	81.8788
HIST1H2BD	2.10564	4.09124	14.5447	7.11444e-41	4.7582e-39	81.8417
AC004540.4	-1.02127	0.687555	-14.5354	7.85514e-41	5.24158e-39	81.7432
SSTR1	-1.55679	0.89339	-14.5314	8.19758e-41	5.46384e-39	81.7007
DUS1L	1.15751	4.13195	14.5264	8.64436e-41	5.74326e-39	81.6479
ASF1B	1.76245	2.86585	14.5263	8.64552e-41	5.74326e-39	81.6478
C10orf128	-1.31479	1.92345	-14.5263	8.64633e-41	5.74326e-39	81.6477
PRICKLE2	-1.00166	1.46129	-14.5137	9.88296e-41	6.55723e-39	81.5146
SLC35B2	1.01647	5.25318	14.5114	1.01306e-40	6.70628e-39	81.49
HSPB8	-1.99437	3.3136	-14.5111	1.01624e-40	6.71972e-39	81.4869
RBMS2	-1.11281	3.17471	-14.5056	1.07682e-40	7.11222e-39	81.4293
PDK4	-2.47857	3.20652	-14.5038	1.09786e-40	7.24305e-39	81.41
PCAT6	1.6838	2.32478	14.5016	1.12301e-40	7.40057e-39	81.3875
JDP2	-1.10844	2.57825	-14.501	1.13021e-40	7.43964e-39	81.3811
HSPD1	1.26361	6.12255	14.4845	1.34656e-40	8.84383e-39	81.2068
KIAA1683	-1.23449	0.818201	-14.4754	1.48154e-40	9.69764e-39	81.1118
KLF9	-1.51911	3.52157	-14.4709	1.55517e-40	1.01682e-38	81.0635
SLC2A1	2.70538	4.34634	14.466	1.63714e-40	1.06683e-38	81.0124
MFNG	-1.33387	2.74953	-14.465	1.65423e-40	1.07676e-38	81.002
TOM1L2	-1.1667	2.85146	-14.4639	1.67428e-40	1.0886e-38	80.9901
VSIG4	-2.534	4.34137	-14.4546	1.84676e-40	1.19808e-38	80.8925
RECQL4	1.81299	2.37518	14.4463	2.01568e-40	1.30621e-38	80.8054
SFRP5	-1.54956	0.694467	-14.4461	2.02107e-40	1.30825e-38	80.8027
C11orf80	1.13313	2.67954	14.428	2.44573e-40	1.57963e-38	80.613
GIMAP7	-1.74323	3.4936	-14.4272	2.46595e-40	1.59093e-38	80.6048
PVRL4	1.98462	3.94469	14.4165	2.7606e-40	1.7771e-38	80.4925
AF131215.2	-1.00487	0.852452	-14.41	2.95779e-40	1.8936e-38	80.4238
ANXA3	-1.99857	3.45169	-14.3869	3.77382e-40	2.41074e-38	80.1814
SPARCL1	-1.97348	5.51894	-14.3831	3.92935e-40	2.50462e-38	80.1412
COL10A1	2.88663	3.14323	14.3782	4.13778e-40	2.6346e-38	80.0897
MYL9	-1.74653	5.80291	-14.3771	4.18414e-40	2.65832e-38	80.0787
LHFPL3-AS2	-2.30427	1.4394	-14.3695	4.53629e-40	2.87579e-38	79.9983
CAB39L	-1.05221	1.84151	-14.3693	4.54295e-40	2.87689e-38	79.9968
RSPO4	-1.4191	0.872	-14.3665	4.68293e-40	2.95591e-38	79.9666
SHC3	-1.1424	0.95549	-14.3586	5.08639e-40	3.20712e-38	79.8844
GPT2	2.19326	2.99149	14.3572	5.16109e-40	3.24721e-38	79.8699
CEP55	1.9942	2.5372	14.3492	5.61814e-40	3.52716e-38	79.7854
MYBL2	2.80791	3.46972	14.347	5.7488e-40	3.60145e-38	79.7625
SORBS1	-1.24399	1.71962	-14.3406	6.14585e-40	3.84606e-38	79.6961
ADAMTSL4	-1.7223	2.26246	-14.3342	6.57471e-40	4.11004e-38	79.629
MRC1	-2.68948	3.86414	-14.3276	7.0493e-40	4.3973e-38	79.5596
MCM4	1.74303	3.45758	14.3147	8.07623e-40	5.0218e-38	79.4243
S1PR4	-1.44974	2.24026	-14.3003	9.39832e-40	5.82526e-38	79.2735
SHMT2	1.35839	4.3477	14.2922	1.02355e-39	6.33071e-38	79.1886
ALG3	1.07525	3.97398	14.2852	1.10177e-39	6.80729e-38	79.1153
PAK1	1.0809	3.75012	14.2813	1.14738e-39	7.0667e-38	79.0749
PCDH17	-1.30412	1.80624	-14.2733	1.24812e-39	7.679e-38	78.9912
KIF2C	2.02126	2.39004	14.2663	1.34359e-39	8.25771e-38	78.9179
CHRDL1	-2.40347	2.31048	-14.2193	2.20079e-39	1.34694e-37	78.4269
SLC39A11	1.18492	3.60193	14.2041	2.58125e-39	1.57813e-37	78.2682
ENG	-1.51683	5.27426	-14.1952	2.83302e-39	1.73025e-37	78.1756
RP6-65G23.3	1.74669	2.36453	14.1742	3.53108e-39	2.14313e-37	77.9565
GAS6	-1.77972	4.12266	-14.1728	3.58204e-39	2.1718e-37	77.9422
ERO1L	1.69728	4.5698	14.1703	3.67817e-39	2.22777e-37	77.9159
PHKA1	1.1207	2.15445	14.1626	3.98879e-39	2.41091e-37	77.8352
GALNT7	1.37764	3.38626	14.1576	4.20279e-39	2.53762e-37	77.7832
AMICA1	-1.49128	1.94117	-14.1565	4.24922e-39	2.56301e-37	77.7723
MRM1	1.01806	2.43378	14.1507	4.5164e-39	2.72135e-37	77.7116
GATA6	-1.71806	2.11234	-14.1401	5.04823e-39	3.03554e-37	77.6009
DCAF13	1.05353	2.67527	14.1395	5.07846e-39	3.05058e-37	77.5949
CSF3	-2.20926	0.942582	-14.1388	5.11619e-39	3.07008e-37	77.5876
UQCC2	1.23139	3.14424	14.1005	7.63357e-39	4.56661e-37	77.1895
CFL2	-1.19484	2.32026	-14.0915	8.38832e-39	5.01299e-37	77.0957
FBLN5	-1.85953	3.30914	-14.0893	8.57877e-39	5.12156e-37	77.0733
SSFA2	-1.12531	3.72292	-14.0765	9.80665e-39	5.83076e-37	76.9402
CHPF2	1.01835	4.5921	14.0583	1.18587e-38	7.04369e-37	76.7512
PKP3	1.44027	4.28636	14.0482	1.31832e-38	7.81451e-37	76.6459
CCDC167	1.3773	4.56675	14.046	1.34873e-38	7.98666e-37	76.6232
OGN	-1.85926	1.27215	-14.0446	1.3685e-38	8.09551e-37	76.6087
RUSC1	1.03128	3.35894	14.0303	1.58945e-38	9.38356e-37	76.4598
PGM5	-1.3645	1.22457	-14.0273	1.63828e-38	9.66206e-37	76.4297
DOK2	-1.76064	3.05378	-14.027	1.64353e-38	9.68325e-37	76.4265
FIBIN	-1.92954	2.2916	-14.0259	1.66307e-38	9.78846e-37	76.4148
SHROOM4	-1.40152	1.74287	-13.9948	2.29959e-38	1.34941e-36	76.0924
KDELR2	1.0234	6.472	13.9687	3.01653e-38	1.76656e-36	75.8224
KIAA0101	1.63755	2.14648	13.967	3.06988e-38	1.79421e-36	75.805
SECISBP2L	-1.39007	3.23249	-13.9623	3.22475e-38	1.88096e-36	75.756
GATA2	-1.44358	1.95891	-13.962	3.23437e-38	1.88468e-36	75.7531
EFNA3	1.44012	1.73383	13.9537	3.52842e-38	2.05398e-36	75.6665
NEK2	1.8827	2.12461	13.9484	3.72584e-38	2.16458e-36	75.6123
PDCD2L	1.15512	2.64645	13.9417	3.99623e-38	2.31936e-36	75.5426
FKBP11	1.47824	3.24541	13.9402	4.05886e-38	2.35337e-36	75.5272
ZEB1	-1.09957	1.87646	-13.9377	4.16574e-38	2.41295e-36	75.5013
PLEKHN1	1.40609	1.63045	13.9365	4.21993e-38	2.43957e-36	75.4885
CRABP2	4.20696	5.67469	13.9364	4.22006e-38	2.43957e-36	75.4884
PSAT1	2.34685	3.13346	13.9351	4.27927e-38	2.47135e-36	75.4746
ANLN	2.14306	2.53736	13.9317	4.43306e-38	2.55764e-36	75.4394
MS4A2	-1.26112	0.99536	-13.9267	4.67107e-38	2.6923e-36	75.3874
FERMT1	1.79874	2.26892	13.9222	4.89391e-38	2.81796e-36	75.3411
CXorf36	-1.12989	1.58749	-13.9081	5.66802e-38	3.26048e-36	75.195
WNT7A	-1.44986	0.667886	-13.9048	5.8623e-38	3.36892e-36	75.1615
FABP5	-1.88734	2.88929	-13.9025	6.00673e-38	3.44852e-36	75.1373
NEBL	-1.53931	2.43182	-13.894	6.55884e-38	3.7581e-36	75.0498
CBX4	1.05438	3.90264	13.8936	6.58789e-38	3.77105e-36	75.0454
MIR27A	-1.25309	0.708107	-13.8922	6.68432e-38	3.81876e-36	75.0309
TLCD1	1.52514	3.85428	13.8913	6.74373e-38	3.84894e-36	75.0221
TLR4	-1.46745	2.16367	-13.8895	6.86822e-38	3.91616e-36	75.0039
KIF11	1.64634	2.32195	13.8832	7.33479e-38	4.17811e-36	74.9386
DUOXA1	-2.05923	2.06951	-13.8758	7.91885e-38	4.50202e-36	74.8623
PPIF	1.09775	4.45986	13.8691	8.49075e-38	4.8131e-36	74.793
NDRG4	-1.22515	0.993332	-13.8684	8.55477e-38	4.84146e-36	74.7855
CH17-360D5.3	-1.53517	0.761749	-13.8585	9.47859e-38	5.35747e-36	74.6835
ZFYVE9	-1.06053	2.16745	-13.8478	1.05937e-37	5.96465e-36	74.5729
TMEM150B	-1.36621	1.53415	-13.8305	1.2664e-37	7.11661e-36	74.3953
UHRF1	1.50948	1.70808	13.8063	1.62754e-37	9.12847e-36	74.1457
LHFPL3	-1.14052	0.53928	-13.8028	1.68746e-37	9.45542e-36	74.1098
AC079630.4	-2.24731	1.63561	-13.7808	2.11894e-37	1.18278e-35	73.8833
OLFML1	-1.29837	1.9335	-13.778	2.1809e-37	1.2162e-35	73.8546
KPNA2	1.76741	4.75407	13.7755	2.23863e-37	1.24721e-35	73.8286
PLA2G1B	-2.92308	2.13441	-13.7726	2.30548e-37	1.28322e-35	73.7994
LINC00511	1.40833	1.64507	13.772	2.31918e-37	1.28962e-35	73.7935
AHNAK	-2.07378	4.96815	-13.7692	2.38692e-37	1.32602e-35	73.7648
GPC3	-2.58807	3.20055	-13.7631	2.54309e-37	1.40876e-35	73.7018
PHLDA2	2.19051	4.46152	13.7596	2.63728e-37	1.45817e-35	73.6656
ARHGAP44	-1.3717	1.81079	-13.7561	2.73501e-37	1.50935e-35	73.6294
FZD4	-1.39461	2.36435	-13.7516	2.8641e-37	1.5791e-35	73.5836
CTNNAL1	-1.2572	3.67377	-13.744	3.09935e-37	1.70558e-35	73.5051
TMPRSS4	2.66891	2.85787	13.7366	3.34428e-37	1.83517e-35	73.4294
IGSF9	1.76584	2.03368	13.7295	3.59852e-37	1.97098e-35	73.3565
NME4	1.32848	4.46829	13.7218	3.89439e-37	2.13104e-35	73.2779
LDHA	1.31852	6.84691	13.7214	3.91047e-37	2.13583e-35	73.2738
CACNA2D2	-3.0212	2.84184	-13.7148	4.18812e-37	2.28321e-35	73.2056
MRGBP	1.00102	3.20077	13.7112	4.34808e-37	2.3682e-35	73.1683
KIF4A	1.81239	1.9882	13.6898	5.41857e-37	2.94575e-35	72.9494
UBASH3B	-1.15097	1.35761	-13.6845	5.72183e-37	3.10773e-35	72.8953
AURKB	1.97818	2.36078	13.6833	5.79337e-37	3.14366e-35	72.8829
DPYSL2	-1.62626	4.48942	-13.6775	6.15222e-37	3.33218e-35	72.8231
PRC1	1.63066	2.44844	13.6535	7.87089e-37	4.25911e-35	72.5781
KIAA0040	-1.08654	3.51604	-13.6488	8.26533e-37	4.4684e-35	72.5295
CLEC12A	-1.37401	1.23722	-13.6439	8.69215e-37	4.69481e-35	72.4794
CALCOCO1	-1.07451	3.30567	-13.6397	9.07282e-37	4.89136e-35	72.4368
CDC6	1.7165	2.00001	13.6224	1.08398e-36	5.81713e-35	72.2598
SRPX	-1.73217	2.26659	-13.6123	1.20246e-36	6.42342e-35	72.1566
ACSS3	-1.01567	0.83654	-13.6082	1.25419e-36	6.69363e-35	72.1147
ARHGEF6	-1.27247	2.30799	-13.5915	1.48992e-36	7.93724e-35	71.9434
KLF13	-1.24861	3.50302	-13.5761	1.7451e-36	9.27124e-35	71.7862
CYBRD1	-1.96775	4.60467	-13.5745	1.77262e-36	9.40888e-35	71.7706
PTGER4	-1.4349	2.17844	-13.5653	1.94861e-36	1.03337e-34	71.6765
HDGF	1.04803	6.62522	13.5563	2.13645e-36	1.13092e-34	71.585
ALDOA	1.21149	7.62729	13.5491	2.30175e-36	1.21622e-34	71.5109
TLR8	-1.37231	1.41358	-13.5419	2.47702e-36	1.30708e-34	71.4379
KIF26B	1.50971	1.78453	13.5419	2.47819e-36	1.30708e-34	71.4374
FEN1	1.3761	3.62078	13.5395	2.54016e-36	1.33856e-34	71.4128
AP1S1	1.12669	5.13515	13.5344	2.67563e-36	1.40741e-34	71.3612
KIAA0907	1.25424	3.24252	13.5339	2.68914e-36	1.41324e-34	71.3562
GINS1	1.56001	1.9279	13.5328	2.71945e-36	1.42788e-34	71.345
ACP5	-1.72526	5.31273	-13.5322	2.73644e-36	1.43551e-34	71.3388
MT1M	-2.18981	1.84354	-13.521	3.07012e-36	1.60623e-34	71.2244
RBP4	-2.33451	1.95371	-13.5206	3.08127e-36	1.61062e-34	71.2208
BOP1	1.46999	3.87406	13.5149	3.26752e-36	1.70492e-34	71.1624
LRRK2	-2.55298	2.57412	-13.5143	3.28862e-36	1.7144e-34	71.156
FGFR2	-1.71387	2.02123	-13.5083	3.49489e-36	1.82031e-34	71.0955
TINCR	-1.30724	0.738974	-13.4967	3.93544e-36	2.04247e-34	70.9775
DONSON	1.05611	2.26659	13.4954	3.98709e-36	2.06745e-34	70.9645
MS4A15	-3.30014	2.14586	-13.4935	4.06869e-36	2.10788e-34	70.9443
TIMP1	1.63695	7.96515	13.4824	4.5541e-36	2.3531e-34	70.8323
ST14	1.4491	5.94206	13.4655	5.41622e-36	2.78623e-34	70.6599
KIF22	1.07142	3.52424	13.4615	5.64212e-36	2.89733e-34	70.6192
TPI1	1.13833	7.51352	13.4537	6.11062e-36	3.12965e-34	70.5399
PRKCQ	-1.15137	1.32719	-13.4523	6.19865e-36	3.16918e-34	70.5257
PLSCR4	-1.29435	2.69421	-13.4482	6.46171e-36	3.30079e-34	70.4843
RP11-357D18.1	-1.66761	0.96884	-13.4463	6.58717e-36	3.36193e-34	70.4652
DLGAP5	1.79275	2.01558	13.4433	6.79456e-36	3.46173e-34	70.4344
PRDX4	1.37839	5.78556	13.4317	7.64484e-36	3.88138e-34	70.3171
BYSL	1.14331	3.50243	13.4281	7.93318e-36	4.02428e-34	70.2803
SRM	1.08437	4.99798	13.4275	7.98439e-36	4.04323e-34	70.2739
FOXM1	2.0026	2.51101	13.4171	8.8745e-36	4.48619e-34	70.1688
LIMCH1	-1.66367	3.81354	-13.4138	9.1781e-36	4.63565e-34	70.1354
TIMP3	-1.53103	1.75526	-13.4098	9.5605e-36	4.81215e-34	70.0948
IL7R	-2.00815	3.20025	-13.4097	9.56894e-36	4.81224e-34	70.0939
CDT1	1.65312	2.22938	13.3852	1.22838e-35	6.16695e-34	69.8455
BUB1B	1.56281	1.78087	13.3828	1.25948e-35	6.31763e-34	69.8207
TM6SF1	-1.0021	1.32391	-13.3803	1.29169e-35	6.46252e-34	69.7956
SLC11A1	-1.53894	2.21718	-13.3726	1.3977e-35	6.98694e-34	69.7171
A2M	-2.03455	7.29162	-13.366	1.49465e-35	7.44608e-34	69.6504
PROM2	1.99669	3.46946	13.3653	1.50494e-35	7.49097e-34	69.6436
LPL	-2.70535	3.20633	-13.3614	1.56636e-35	7.7834e-34	69.6038
CCNA2	1.83182	2.57581	13.3594	1.59892e-35	7.93846e-34	69.5834
RTN1	-1.05668	1.10454	-13.3538	1.69266e-35	8.39673e-34	69.5267
ICAM2	-1.12001	2.22369	-13.353	1.70549e-35	8.45316e-34	69.5192
CD300LF	-1.6208	2.31408	-13.3499	1.76072e-35	8.6974e-34	69.4875
AGTR1	-1.07193	0.666683	-13.3449	1.85147e-35	9.1302e-34	69.4376
GPI	1.1131	5.21908	13.3449	1.85318e-35	9.13095e-34	69.4366
CYP4B1	-3.72985	3.87733	-13.342	1.90856e-35	9.39585e-34	69.4074
HMBS	1.01794	2.86191	13.3361	2.0263e-35	9.95871e-34	69.3478
CCDC69	-1.51083	3.33936	-13.3295	2.16698e-35	1.06322e-33	69.2811
METTL1	1.16362	3.19001	13.3286	2.18605e-35	1.07168e-33	69.2724
MVB12B	-1.20605	2.09558	-13.3266	2.23151e-35	1.09213e-33	69.2519
NEXN	-1.23265	1.8859	-13.3149	2.51342e-35	1.22907e-33	69.1336
TPPP3	-2.63659	3.66838	-13.3144	2.52642e-35	1.23439e-33	69.1285
LMOD1	-1.58934	2.37936	-13.3096	2.65177e-35	1.293e-33	69.0803
UTRN	-1.31402	3.09284	-13.3095	2.65431e-35	1.293e-33	69.0794
STX1A	1.64352	2.11326	13.2978	2.99091e-35	1.45404e-33	68.9607
TIMELESS	1.33635	2.9388	13.2975	2.9982e-35	1.45637e-33	68.9583
DTYMK	1.17712	3.636	13.2973	3.00405e-35	1.458e-33	68.9563
CENPF	1.73242	2.03201	13.2929	3.14237e-35	1.52387e-33	68.9116
CCRL2	-1.27708	1.80802	-13.2922	3.1648e-35	1.53347e-33	68.9045
COL1A1	2.85563	7.36518	13.2921	3.16964e-35	1.53454e-33	68.903
PTTG1	1.77928	3.26969	13.2687	4.01786e-35	1.93397e-33	68.6672
2021-03-02	-1.39788	2.8986	-13.2674	4.07055e-35	1.95611e-33	68.6542
SLC46A2	-1.95374	1.39939	-13.2494	4.88812e-35	2.34321e-33	68.4722
HYAL1	-2.16369	2.48794	-13.2321	5.82527e-35	2.78787e-33	68.2978
AC008268.1	-2.83901	1.66109	-13.231	5.88546e-35	2.81437e-33	68.2876
HJURP	1.76378	1.91724	13.2284	6.04459e-35	2.8881e-33	68.2611
FAM49A	-1.21306	2.07962	-13.2211	6.51052e-35	3.10564e-33	68.1873
CHAF1B	1.07454	1.68943	13.2155	6.89081e-35	3.28168e-33	68.1308
MELK	1.84694	2.12495	13.2121	7.12824e-35	3.38922e-33	68.0971
P3H2	-2.22897	2.38746	-13.2047	7.68658e-35	3.64875e-33	68.0222
PC	1.32525	2.69871	13.1917	8.76859e-35	4.15224e-33	67.8912
VAMP2	-1.04696	4.29342	-13.1911	8.81997e-35	4.17319e-33	67.8854
MND1	1.19844	1.42295	13.1899	8.92924e-35	4.22147e-33	67.8732
CDCA5	1.78676	2.34819	13.1894	8.97493e-35	4.23964e-33	67.8681
KIFC1	1.82166	2.66548	13.1847	9.40966e-35	4.44141e-33	67.8211
LAD1	1.78906	5.18048	13.1842	9.45531e-35	4.45935e-33	67.8163
ECT2	1.57711	3.01902	13.1785	1.00169e-34	4.70898e-33	67.7589
CCNF	1.13049	1.85233	13.1653	1.14411e-34	5.36987e-33	67.6267
LMNB1	1.5596	3.45172	13.1557	1.26063e-34	5.90253e-33	67.5303
CTD-2562J17.6	-1.86628	3.25912	-13.1452	1.40224e-34	6.56029e-33	67.4245
UBL3	-1.07664	4.14849	-13.1442	1.41683e-34	6.62324e-33	67.4142
HGH1	1.07584	3.63344	13.1409	1.46492e-34	6.84257e-33	67.381
TSTA3	1.28253	4.79171	13.1376	1.51355e-34	7.05282e-33	67.3485
NTN4	-1.7195	3.68261	-13.1209	1.79218e-34	8.32457e-33	67.1805
MKI67	1.82859	2.34557	13.1151	1.90043e-34	8.80637e-33	67.1222
RPP40	1.00752	1.91503	13.111	1.98083e-34	9.16439e-33	67.081
VMP1	1.20447	5.07464	13.1073	2.05616e-34	9.49789e-33	67.0439
ALOX5	-1.82158	3.78899	-13.0921	2.39529e-34	1.10556e-32	66.8921
RHBDL2	1.44289	1.94263	13.0909	2.42533e-34	1.11766e-32	66.8797
SSR4	1.33917	5.89045	13.0774	2.77767e-34	1.27801e-32	66.7449
RASL12	-1.31655	2.4392	-13.0636	3.19159e-34	1.46615e-32	66.6068
GPR4	-1.04376	1.72544	-13.0468	3.778e-34	1.73009e-32	66.4391
ID4	-1.99934	2.85995	-13.0367	4.18272e-34	1.90943e-32	66.3379
PTPRM	-1.33465	2.63779	-13.0305	4.45458e-34	2.03036e-32	66.2753
GIPC2	-1.08638	0.788012	-13.016	5.14935e-34	2.33247e-32	66.1312
EPB41L2	-1.23732	2.39829	-12.9995	6.07894e-34	2.74715e-32	65.9663
TONSL	1.2255	1.87409	12.9836	7.13083e-34	3.21752e-32	65.8076
STIL	1.02652	1.29653	12.9761	7.68876e-34	3.46392e-32	65.7327
EEF1A1P6	-1.60619	3.31297	-12.972	8.01e-34	3.60308e-32	65.692
AURKA	1.75849	2.73269	12.9703	8.15193e-34	3.6641e-32	65.6746
TMEM139	-1.80715	1.5636	-12.9677	8.3621e-34	3.75279e-32	65.6493
TXNDC17	1.43445	4.10266	12.9647	8.62259e-34	3.86376e-32	65.6188
SCARA5	-1.70368	1.01417	-12.9563	9.37413e-34	4.19087e-32	65.5357
ZBTB16	-1.3888	0.820788	-12.9543	9.56932e-34	4.27159e-32	65.5152
KCNJ5	-1.3185	1.16003	-12.9462	1.03758e-33	4.62097e-32	65.4348
C1orf198	-1.12084	4.56757	-12.9407	1.09587e-33	4.87315e-32	65.3805
CENPU	1.5056	2.33723	12.9403	1.10091e-33	4.89184e-32	65.3759
C19orf48	1.27293	3.65606	12.9378	1.12847e-33	5.00671e-32	65.3513
CA3	-1.39633	1.11378	-12.9367	1.14094e-33	5.05435e-32	65.3404
RP11-750H9.5	-1.10423	1.36724	-12.9324	1.19089e-33	5.26761e-32	65.2978
ALOX5AP	-2.04524	4.46531	-12.9268	1.25967e-33	5.55083e-32	65.242
ACKR1	-2.23429	2.58149	-12.9238	1.29888e-33	5.71152e-32	65.2115
NUF2	1.65495	1.83549	12.9237	1.29907e-33	5.71152e-32	65.2114
HMMR	1.54009	1.89902	12.9176	1.38136e-33	6.06871e-32	65.1503
PROS1	-1.57619	3.4018	-12.9091	1.50435e-33	6.59912e-32	65.0655
SCIMP	-1.19395	1.5604	-12.8983	1.67616e-33	7.3363e-32	64.958
RALGPS2	1.06439	2.05031	12.8884	1.85038e-33	8.08669e-32	64.8597
HS6ST2	2.2355	2.67152	12.8882	1.85273e-33	8.09088e-32	64.8585
ATAD3A	1.0614	3.15335	12.8768	2.0776e-33	9.05938e-32	64.7446
LIFR	-1.57983	2.62968	-12.8727	2.16337e-33	9.4193e-32	64.7044
PCYOX1	-1.02459	4.55355	-12.8629	2.3851e-33	1.03538e-31	64.6074
EXOSC5	1.12312	3.72624	12.8572	2.52639e-33	1.09428e-31	64.5502
GIMAP4	-1.47024	3.87091	-12.8528	2.63894e-33	1.14218e-31	64.5069
GARS	1.01981	4.91169	12.8373	3.08013e-33	1.33215e-31	64.3532
RRAS	-1.28748	5.42494	-12.8063	4.19674e-33	1.80482e-31	64.0458
KLF2	-1.72526	3.61483	-12.8062	4.19777e-33	1.80482e-31	64.0455
ORC6	1.12314	1.27936	12.8045	4.27045e-33	1.83472e-31	64.0285
PVT1	1.23731	1.58356	12.8033	4.32299e-33	1.85456e-31	64.0163
GINS2	1.47673	1.88345	12.8001	4.46177e-33	1.90989e-31	63.9849
NCF2	-1.66504	3.90037	-12.7977	4.57116e-33	1.95528e-31	63.9608
NCAPH	1.60671	2.01598	12.7944	4.72325e-33	2.01886e-31	63.9283
SOCS2	-1.61535	1.98933	-12.7932	4.77955e-33	2.04143e-31	63.9165
TUBG1	1.10271	4.14454	12.7863	5.11843e-33	2.18457e-31	63.8484
HLA-E	-1.30511	8.25204	-12.7836	5.25957e-33	2.24317e-31	63.8214
NIPSNAP1	1.06039	4.63571	12.7795	5.47983e-33	2.3337e-31	63.7806
DECR2	1.06815	2.5712	12.7793	5.48861e-33	2.33574e-31	63.779
FAM167A	-1.72063	1.68805	-12.7706	5.98568e-33	2.53618e-31	63.6929
C1orf106	1.58138	2.82287	12.7684	6.1206e-33	2.58959e-31	63.6707
KHDRBS2	-1.3014	0.86049	-12.7668	6.21584e-33	2.62608e-31	63.6554
PCDHGC3	-1.24652	1.89388	-12.7647	6.34677e-33	2.67946e-31	63.6346
MRPL24	1.07108	5.10177	12.7558	6.93268e-33	2.92259e-31	63.5469
E2F8	1.17571	1.31745	12.7332	8.67957e-33	3.65374e-31	63.3235
C1QTNF6	1.39831	2.1463	12.7322	8.76748e-33	3.68544e-31	63.3135
LINC00857	1.029	1.37919	12.7108	1.08436e-32	4.54831e-31	63.1023
RP11-783K16.5	1.34333	1.46993	12.7096	1.09751e-32	4.59685e-31	63.0903
GTSE1	1.35363	1.56636	12.7043	1.15563e-32	4.83335e-31	63.039
FANCI	1.22911	2.0695	12.7042	1.15678e-32	4.83471e-31	63.038
TRGJP2	-1.57127	0.827649	-12.703	1.17105e-32	4.89084e-31	63.0259
SPC24	1.33771	1.72924	12.6923	1.30264e-32	5.42106e-31	62.92
XPR1	1.52384	3.91786	12.6904	1.3264e-32	5.51601e-31	62.9021
CDC45	1.56142	1.87158	12.6841	1.41283e-32	5.87124e-31	62.8393
SLC25A25	-1.15023	2.5876	-12.6819	1.44395e-32	5.99204e-31	62.8177
SMAD9	-1.19063	1.25674	-12.6799	1.47304e-32	6.10407e-31	62.7978
AARD	-1.29394	0.777096	-12.6757	1.5356e-32	6.34978e-31	62.7565
CCT5	1.19009	5.1831	12.6749	1.54658e-32	6.39067e-31	62.7494
PKMYT1	1.29148	1.50646	12.6744	1.55549e-32	6.42293e-31	62.7437
RCC2	1.00671	5.28535	12.6684	1.64941e-32	6.80113e-31	62.6855
TMED3	1.01362	2.91736	12.656	1.86499e-32	7.66298e-31	62.5634
MMP11	2.86356	2.9749	12.6472	2.03594e-32	8.3419e-31	62.4762
GFPT1	1.04021	4.29807	12.6386	2.2162e-32	9.06779e-31	62.3919
THBS2	2.34767	4.29568	12.6291	2.43337e-32	9.92852e-31	62.299
NPR3	-1.33959	1.55502	-12.6263	2.50266e-32	1.02041e-30	62.2711
RP11-93K22.13	1.02224	1.03177	12.6216	2.62138e-32	1.06787e-30	62.225
FCGR3B	-1.2187	0.828345	-12.6169	2.74596e-32	1.11494e-30	62.1789
TNFSF12	-1.08356	3.93906	-12.6122	2.87568e-32	1.16599e-30	62.133
TDRKH	1.0826	2.70191	12.6099	2.94223e-32	1.19214e-30	62.1103
MCM2	1.55623	3.25245	12.6018	3.18637e-32	1.28838e-30	62.0311
GALNT18	-1.32195	3.16015	-12.596	3.37671e-32	1.36346e-30	61.9734
TBX5	-1.09083	1.57644	-12.5796	3.96885e-32	1.59374e-30	61.8129
COLEC12	-1.77356	2.64653	-12.5606	4.78682e-32	1.91038e-30	61.6266
FILIP1	-1.30866	1.36522	-12.5599	4.82016e-32	1.92237e-30	61.6197
GMFG	-1.42634	3.96203	-12.5445	5.60944e-32	2.22197e-30	61.4691
MEX3A	1.87728	2.0182	12.5365	6.0661e-32	2.39798e-30	61.3913
LMO7	-1.41577	4.09169	-12.5364	6.07547e-32	2.40006e-30	61.3898
MYOZ1	-1.28307	1.13215	-12.5252	6.78301e-32	2.67233e-30	61.2803
GGTA1P	-1.03008	1.5604	-12.5126	7.67894e-32	3.01716e-30	61.157
EFEMP1	-1.84103	4.70255	-12.5039	8.36058e-32	3.28057e-30	61.0725
GNG11	-1.79282	3.46552	-12.5032	8.42326e-32	3.30295e-30	61.0651
LLNLR-470E3.1	-1.0561	1.1392	-12.4842	1.01477e-31	3.96847e-30	60.88
HDHD3	1.08316	3.77441	12.4777	1.08229e-31	4.2184e-30	60.816
SLC7A5	2.13587	4.19796	12.4723	1.14038e-31	4.44185e-30	60.7641
DCSTAMP	-1.03286	0.759449	-12.4694	1.17315e-31	4.56037e-30	60.7359
CDCA7	1.82289	2.433	12.4685	1.18353e-31	4.59766e-30	60.7271
UNC5CL	1.72478	2.19289	12.4616	1.26674e-31	4.91437e-30	60.6596
MOCS1	-1.0356	1.82994	-12.4576	1.31731e-31	5.10717e-30	60.6207
ARHGAP18	-1.11861	3.6141	-12.4478	1.4507e-31	5.60939e-30	60.5249
SEMA4B	1.46636	4.58324	12.4468	1.46533e-31	5.65847e-30	60.5149
YDJC	1.13541	3.62006	12.4455	1.48402e-31	5.72687e-30	60.5023
NRN1	-1.61028	1.97802	-12.4449	1.49203e-31	5.75397e-30	60.497
NPNT	-2.10205	3.4958	-12.4426	1.52649e-31	5.88297e-30	60.4743
TYMS	1.46396	3.07358	12.4396	1.57257e-31	6.05259e-30	60.4447
SLC7A7	-1.35171	2.99225	-12.4366	1.61852e-31	6.22124e-30	60.4161
DOCK11	-1.19335	2.20453	-12.4242	1.82758e-31	6.99258e-30	60.2954
SKA3	1.27845	1.45465	12.4194	1.9162e-31	7.32685e-30	60.2484
HOXA5	-1.25062	2.00946	-12.4185	1.93349e-31	7.38332e-30	60.2395
TACC3	1.30592	2.89707	12.4151	1.99935e-31	7.62979e-30	60.2062
FOSB	-3.29257	3.21549	-12.414	2.02132e-31	7.70862e-30	60.1953
PAPSS2	-1.59467	4.33508	-12.3844	2.69946e-31	1.02546e-29	59.9079
TNS2	-1.30834	3.41772	-12.3777	2.88238e-31	1.09423e-29	59.8427
APOLD1	-1.2994	1.92803	-12.3744	2.97724e-31	1.12951e-29	59.8106
FLRT3	-2.00991	3.0216	-12.3693	3.12785e-31	1.18588e-29	59.7615
ABHD11	1.30091	4.30478	12.368	3.16886e-31	1.20065e-29	59.7486
NEDD9	-1.69977	3.77511	-12.3621	3.35498e-31	1.26952e-29	59.6919
KRT80	1.91452	3.41429	12.3551	3.5954e-31	1.35673e-29	59.6231
KNTC1	1.08843	1.64488	12.355	3.59707e-31	1.35673e-29	59.6227
MIR3677	-1.61657	1.30777	-12.3533	3.65777e-31	1.37874e-29	59.606
CD302	-1.29096	2.22088	-12.3517	3.7145e-31	1.39832e-29	59.5907
PILRA	-1.37975	2.6969	-12.3415	4.10406e-31	1.54198e-29	59.4917
CLIC3	-2.22982	3.73109	-12.3311	4.54372e-31	1.70279e-29	59.3905
PYCRL	1.11959	2.86356	12.328	4.68361e-31	1.75409e-29	59.3604
TOX2	-1.21558	1.67897	-12.3236	4.88664e-31	1.82544e-29	59.3183
BRIX1	1.02962	3.13559	12.3184	5.14181e-31	1.91708e-29	59.2677
TPBG	1.28112	2.58599	12.3158	5.27607e-31	1.96338e-29	59.2421
TROAP	1.63098	1.76739	12.3118	5.48087e-31	2.03829e-29	59.2043
H2AFX	1.2511	4.59843	12.3069	5.75189e-31	2.13636e-29	59.1563
TSPAN7	-2.2318	2.73852	-12.2842	7.17792e-31	2.64415e-29	58.9363
HSH2D	1.1687	2.74605	12.2819	7.33452e-31	2.70013e-29	58.9148
MIS18A	1.02319	2.92615	12.2682	8.38258e-31	3.07627e-29	58.7821
CKS1B	1.38609	3.42491	12.2634	8.78075e-31	3.21834e-29	58.736
GJB2	2.55901	2.94256	12.2633	8.79475e-31	3.22145e-29	58.7345
TTYH3	1.35295	4.48488	12.2613	8.96335e-31	3.28115e-29	58.7156
COL3A1	2.43183	7.4993	12.2561	9.43398e-31	3.45127e-29	58.6647
BCL9	1.12343	3.03646	12.2555	9.48815e-31	3.46891e-29	58.6591
PDIA6	1.0541	6.04491	12.2507	9.93401e-31	3.62511e-29	58.6134
DARS2	1.02017	3.26471	12.244	1.06073e-30	3.86596e-29	58.5483
JUND	-1.27511	6.19877	-12.2419	1.08223e-30	3.94188e-29	58.5284
CYP27A1	-1.77067	4.41788	-12.2354	1.15305e-30	4.19198e-29	58.4654
PLLP	-1.40624	2.12408	-12.2337	1.17176e-30	4.25736e-29	58.4494
SEPP1	-1.82343	4.03645	-12.2241	1.28646e-30	4.67117e-29	58.3566
NOSTRIN	-1.25443	1.76786	-12.2187	1.35556e-30	4.91902e-29	58.3047
NDC80	1.45847	1.75038	12.2134	1.42762e-30	5.1773e-29	58.2532
SNHG1	1.2964	3.22111	12.204	1.56424e-30	5.66572e-29	58.1624
MIR4653	1.55847	1.75829	12.1972	1.67076e-30	6.04402e-29	58.097
GNPNAT1	1.17672	3.24845	12.1931	1.73788e-30	6.27517e-29	58.0578
FAM65A	-1.08152	3.23668	-12.1816	1.94301e-30	6.99425e-29	57.947
POC1A	1.09	2.21713	12.1796	1.9819e-30	7.12983e-29	57.9273
SLC15A2	-1.6051	2.25423	-12.1793	1.98635e-30	7.14142e-29	57.9251
RP11-476D10.1	-1.35674	0.696261	-12.1778	2.01675e-30	7.24628e-29	57.91
GPRIN1	1.23814	1.55808	12.1736	2.10051e-30	7.53626e-29	57.8696
ADCK5	1.18109	2.40666	12.1614	2.36309e-30	8.44393e-29	57.7526
GJA5	-1.50772	3.13285	-12.1579	2.44444e-30	8.72928e-29	57.719
RP11-77A13.1	-1.38614	0.534962	-12.1565	2.47729e-30	8.84115e-29	57.7057
PHLDB2	-1.21941	1.62508	-12.1541	2.53603e-30	9.04529e-29	57.6824
SLC27A3	-1.16161	2.87934	-12.1521	2.58462e-30	9.21297e-29	57.6636
ABCC3	2.07117	4.1992	12.147	2.71569e-30	9.66834e-29	57.6144
STOM	-1.27818	6.37522	-12.1385	2.9493e-30	1.04873e-28	57.5325
CRIM1	-1.32051	3.64135	-12.1352	3.04429e-30	1.08053e-28	57.501
AATK	-1.5083	1.49039	-12.1333	3.1009e-30	1.09928e-28	57.4827
CDK1	1.67021	2.82317	12.1267	3.30604e-30	1.16988e-28	57.419
SUSD2	-3.10697	4.27487	-12.1259	3.33066e-30	1.17787e-28	57.4117
CDC25C	1.05871	1.10042	12.1252	3.35476e-30	1.18496e-28	57.4045
MCM6	1.25731	3.61095	12.1048	4.08462e-30	1.43841e-28	57.209
SHANK3	-1.04483	2.12474	-12.1042	4.10708e-30	1.44545e-28	57.2035
PFKP	1.80995	4.65946	12.1029	4.15967e-30	1.46307e-28	57.1909
KIF18B	1.48373	1.58219	12.0809	5.14436e-30	1.80399e-28	56.9799
PPIL1	1.02341	4.30251	12.0799	5.19442e-30	1.82045e-28	56.9702
HK3	-1.64138	2.39907	-12.0792	5.22932e-30	1.83158e-28	56.9636
SERPINH1	1.13498	5.70017	12.0634	6.08789e-30	2.12592e-28	56.8126
FAM167B	-1.08167	2.51503	-12.0632	6.09902e-30	2.12853e-28	56.8108
FPR1	-1.62204	2.53158	-12.0585	6.38311e-30	2.22635e-28	56.7656
NDRG2	-1.41641	2.61271	-12.0566	6.49987e-30	2.26437e-28	56.7476
CTA-384D8.35	1.71127	2.37021	12.0564	6.51504e-30	2.2683e-28	56.7452
PPBP	-1.82442	1.05156	-12.0532	6.71705e-30	2.33724e-28	56.7149
ZNF385B	-1.94497	1.53374	-12.0391	7.693e-30	2.67046e-28	56.5802
EXO1	1.29818	1.40646	12.0356	7.95651e-30	2.76029e-28	56.5467
APBB1	-1.17064	2.36098	-12.0185	9.38026e-30	3.24843e-28	56.3832
SH3BP5	-1.10979	2.01491	-12.0086	1.03193e-29	3.56729e-28	56.2885
RFC4	1.26007	2.59261	12.0036	1.08235e-29	3.73273e-28	56.2411
BUB1	1.44013	1.97174	12.0018	1.1012e-29	3.79548e-28	56.2239
CDCA3	1.19307	1.35113	11.9963	1.1607e-29	3.99821e-28	56.1717
H1F0	1.1675	6.93242	11.987	1.26991e-29	4.36669e-28	56.0824
BAIAP2L1	1.1189	4.14863	11.9725	1.45839e-29	5.00594e-28	55.9449
ITLN1	-1.93342	0.754306	-11.9691	1.50765e-29	5.16592e-28	55.9119
PTGES	2.14112	3.81757	11.9601	1.64354e-29	5.62825e-28	55.8262
SIX4	1.11692	1.68955	11.9568	1.69529e-29	5.80204e-28	55.7954
MMP19	-1.47653	2.22237	-11.9497	1.81575e-29	6.19978e-28	55.7273
C17orf53	1.16522	1.448	11.9489	1.82928e-29	6.24234e-28	55.7199
ABCG1	-1.28905	2.93715	-11.9456	1.88724e-29	6.43374e-28	55.6889
LRRC20	1.04087	3.10718	11.9427	1.94065e-29	6.60306e-28	55.6612
CD83	-1.45016	3.5408	-11.942	1.95451e-29	6.64637e-28	55.6541
ABCA3	-2.57849	4.62476	-11.9383	2.02387e-29	6.87822e-28	55.6195
CENPA	1.52499	1.68241	11.9378	2.03403e-29	6.9087e-28	55.6145
STK39	1.29447	3.74338	11.9335	2.11928e-29	7.18992e-28	55.5738
CDKN3	1.62194	2.13293	11.9249	2.30083e-29	7.78324e-28	55.4921
MYH10	-1.39946	3.65257	-11.9078	2.71204e-29	9.14777e-28	55.3288
EDN1	-1.92606	3.52046	-11.9052	2.77969e-29	9.37055e-28	55.3044
FAM111B	1.34075	1.72241	11.8944	3.08252e-29	1.03675e-27	55.2017
TNFSF13	-1.10688	3.3964	-11.8943	3.08555e-29	1.03717e-27	55.2007
NCAPG	1.41806	1.66017	11.8942	3.08741e-29	1.03719e-27	55.2001
SHCBP1	1.12873	1.58309	11.8859	3.34126e-29	1.12183e-27	55.1216
BMP2	-1.82474	2.72598	-11.8807	3.51277e-29	1.17738e-27	55.0719
HMGN2P15	-1.21342	1.04551	-11.8803	3.52722e-29	1.18155e-27	55.0679
LSR	1.29802	6.19673	11.8701	3.88824e-29	1.29801e-27	54.9711
ASPM	1.19957	1.27708	11.8629	4.16365e-29	1.38916e-27	54.9031
ARRB1	-1.21796	3.40768	-11.862	4.19986e-29	1.40044e-27	54.8945
RN7SL8P	-1.28158	0.705637	-11.8468	4.85499e-29	1.60788e-27	54.7506
FIGNL1	1.00228	1.99136	11.8307	5.65626e-29	1.86794e-27	54.5989
RP11-465B22.3	1.29325	1.60848	11.8278	5.81584e-29	1.91631e-27	54.5713
PGM2L1	1.21583	2.29346	11.8241	6.02741e-29	1.98378e-27	54.5358
C20orf24	1.09998	4.34038	11.8173	6.43035e-29	2.11282e-27	54.4715
PPP1R35	1.15754	3.84911	11.8092	6.94724e-29	2.27753e-27	54.3948
SELPLG	-1.44609	3.99182	-11.8065	7.12727e-29	2.33393e-27	54.3694
SORBS3	-1.04404	3.68792	-11.8062	7.14233e-29	2.33755e-27	54.3673
C1orf115	-1.55074	2.8995	-11.8036	7.32565e-29	2.3962e-27	54.3421
APOBR	-1.37371	2.48626	-11.8014	7.4788e-29	2.44239e-27	54.3215
APOA1BP	1.08385	5.85193	11.8012	7.49133e-29	2.44492e-27	54.3199
MRPL15	1.09039	5.27249	11.7797	9.19377e-29	2.99385e-27	54.1166
RAD54L	1.1899	1.32019	11.7555	1.15676e-28	3.7522e-27	53.8885
GPRIN2	-1.6879	2.31139	-11.7502	1.21677e-28	3.94028e-27	53.8383
ST6GALNAC2	-1.2734	1.57062	-11.7384	1.36123e-28	4.39347e-27	53.7269
CA2	-2.0683	3.09873	-11.7379	1.36662e-28	4.40845e-27	53.723
MYH11	-1.8746	2.60519	-11.7375	1.37201e-28	4.42338e-27	53.7191
FLVCR2	-1.04512	2.13583	-11.7231	1.57337e-28	5.05581e-27	53.5831
MYRF	-1.78721	1.93353	-11.7168	1.67022e-28	5.36408e-27	53.5238
CRY2	-1.03963	3.13644	-11.7161	1.68066e-28	5.39464e-27	53.5176
GJA4	-1.18761	2.60312	-11.701	1.93877e-28	6.20609e-27	53.3757
PAQR5	-1.23814	1.5774	-11.7	1.95755e-28	6.26275e-27	53.3662
DEPDC1B	1.21627	1.30472	11.6985	1.98523e-28	6.34785e-27	53.3522
POLE2	1.04241	1.43254	11.6975	2.00462e-28	6.40633e-27	53.3426
BTK	-1.15776	2.0057	-11.6889	2.17478e-28	6.94254e-27	53.2617
KCTD12	-1.44136	4.28485	-11.6687	2.63289e-28	8.38204e-27	53.0719
EGR2	-1.41358	2.25101	-11.6683	2.64294e-28	8.40946e-27	53.0681
KCNN4	2.30185	3.39383	11.6655	2.71342e-28	8.6243e-27	53.042
CKAP4	1.06059	5.261	11.6623	2.79562e-28	8.87107e-27	53.0124
CREB3L4	1.12964	3.11501	11.6589	2.88726e-28	9.15691e-27	52.9803
EPHA10	1.06879	1.11434	11.6581	2.90817e-28	9.21319e-27	52.9732
STYK1	1.23569	1.66178	11.6562	2.96182e-28	9.373e-27	52.955
PRG4	-1.79387	1.17969	-11.6531	3.04913e-28	9.64407e-27	52.9262
F10	-1.08793	1.23056	-11.6495	3.15599e-28	9.97125e-27	52.892
CARD16	-1.16428	2.47234	-11.649	3.17017e-28	1.00106e-26	52.8875
ZNF692	1.29448	2.8694	11.645	3.29294e-28	1.03927e-26	52.8498
HYOU1	1.09472	4.982	11.6333	3.67602e-28	1.15829e-26	52.7406
CHPF	1.22434	5.36443	11.6322	3.71462e-28	1.16919e-26	52.7302
PDGFB	-1.21494	2.8224	-11.6151	4.36591e-28	1.36536e-26	52.5698
CHEK1	1.10432	1.60197	11.6001	5.0251e-28	1.56564e-26	52.4302
PBK	1.64936	1.94597	11.5904	5.50742e-28	1.70862e-26	52.3392
CKAP2L	1.17745	1.34196	11.5819	5.96529e-28	1.8487e-26	52.2599
MAD2L1	1.30824	1.81563	11.5679	6.80847e-28	2.1022e-26	52.1287
SERPING1	-1.41368	6.406	-11.5677	6.81537e-28	2.10322e-26	52.1277
MRPL12	1.16582	4.39256	11.5657	6.94513e-28	2.13874e-26	52.109
CEACAM21	-1.05366	1.31131	-11.5643	7.03803e-28	2.16621e-26	52.0958
ESRP1	1.05013	4.49614	11.5617	7.21293e-28	2.21806e-26	52.0714
PPARG	-1.53007	2.2656	-11.5596	7.36115e-28	2.26089e-26	52.0512
LAMC3	-1.28375	1.67773	-11.5565	7.57639e-28	2.32211e-26	52.0226
MFSD2A	-1.75488	3.42569	-11.5549	7.69153e-28	2.35617e-26	52.0076
NR4A3	-1.61479	1.46582	-11.5439	8.52541e-28	2.60478e-26	51.9055
RNASEH2A	1.11713	3.36981	11.5387	8.9554e-28	2.73044e-26	51.8566
ORC1	1.18114	1.46546	11.5384	8.97991e-28	2.73648e-26	51.8539
SCD5	-1.55769	2.22209	-11.5375	9.05264e-28	2.75577e-26	51.8459
CLEC4E	-1.20326	1.28173	-11.5265	1.00392e-27	3.04655e-26	51.7432
SLC16A11	-1.1675	1.12391	-11.5152	1.11571e-27	3.38055e-26	51.6384
IL20RA	-1.31677	1.46854	-11.5089	1.18435e-27	3.58478e-26	51.5792
ZNF217	1.11974	3.74078	11.5029	1.2526e-27	3.78744e-26	51.5235
SYT7	2.12931	2.88976	11.4971	1.32206e-27	3.99334e-26	51.47
SNX25	-1.23314	3.04488	-11.4808	1.53997e-27	4.62999e-26	51.3185
ATAD2	1.28752	2.66082	11.4754	1.61979e-27	4.86746e-26	51.2684
SOX18	-1.16012	2.19927	-11.4685	1.72786e-27	5.17357e-26	51.2043
CCNE1	1.44033	1.72523	11.4547	1.96693e-27	5.87132e-26	51.0756
RAD51	1.05206	1.49065	11.4544	1.97106e-27	5.88066e-26	51.0735
C12orf49	-1.00615	3.58542	-11.4333	2.40034e-27	7.125e-26	50.878
SPI1	-1.55549	4.30836	-11.4217	2.67568e-27	7.91815e-26	50.7702
TMEM132A	1.47302	2.80942	11.4149	2.85001e-27	8.41696e-26	50.7076
C11orf96	-1.67835	3.57541	-11.4118	2.93497e-27	8.66351e-26	50.6784
WNT3	1.0549	1.60336	11.4093	3.00408e-27	8.85406e-26	50.6553
IDH2	1.11291	5.5619	11.4087	3.02195e-27	8.90226e-26	50.6494
AFAP1-AS1	2.63986	2.53069	11.3912	3.55439e-27	1.04444e-25	50.4883
SPDEF	2.31964	3.65795	11.386	3.73348e-27	1.09596e-25	50.4396
S100A12	-1.34545	0.946882	-11.3688	4.38077e-27	1.28146e-25	50.2809
CDCA4	1.13435	2.91978	11.3687	4.38299e-27	1.28147e-25	50.2804
ADAM8	1.63679	3.4637	11.3635	4.60355e-27	1.34326e-25	50.2317
SFTPD	-3.58315	6.20662	-11.3612	4.70203e-27	1.37132e-25	50.2106
NES	-1.50062	3.23514	-11.3598	4.76082e-27	1.38777e-25	50.1983
NCAPG2	1.1429	2.19306	11.3533	5.05739e-27	1.47348e-25	50.1383
FAM101B	-1.05807	2.57421	-11.3437	5.53347e-27	1.60898e-25	50.0491
FCN1	-1.39142	1.70319	-11.335	5.99953e-27	1.74016e-25	49.9688
CD97	-1.2522	4.53641	-11.3303	6.26279e-27	1.81562e-25	49.9262
SFTA1P	-2.77606	3.86014	-11.3222	6.75378e-27	1.95408e-25	49.8513
GMNN	1.08084	2.88304	11.3197	6.91159e-27	1.99875e-25	49.8284
MROH6	1.71594	2.98434	11.3166	7.11512e-27	2.05557e-25	49.7996
ELTD1	-1.02735	2.521	-11.3154	7.1938e-27	2.07419e-25	49.7886
RAB11FIP1	-1.42668	3.64856	-11.3128	7.3684e-27	2.12244e-25	49.7648
MAOB	-1.59554	2.75525	-11.3094	7.60206e-27	2.18867e-25	49.7339
SLCO2A1	-1.7539	3.5935	-11.3074	7.74419e-27	2.22849e-25	49.7155
KIF23	1.24236	1.67337	11.3011	8.20982e-27	2.35899e-25	49.6575
AC006273.5	-1.0643	1.15378	-11.2976	8.48784e-27	2.43528e-25	49.6245
MTHFD2	1.33728	3.88918	11.2897	9.12859e-27	2.61527e-25	49.5523
HRCT1	-1.1621	1.35171	-11.2893	9.16246e-27	2.6224e-25	49.5486
TUBB6	-1.32868	3.6392	-11.2837	9.65429e-27	2.76046e-25	49.4967
FHL2	1.66124	2.94209	11.2818	9.82208e-27	2.80568e-25	49.4796
CENPM	1.24122	2.25517	11.2714	1.08187e-26	3.08583e-25	49.3837
RASAL1	1.30805	1.34994	11.2678	1.11765e-26	3.18478e-25	49.3514
RASSF8	-1.21047	1.98916	-11.267	1.12681e-26	3.20775e-25	49.3433
GYLTL1B	1.76028	3.15393	11.2648	1.14977e-26	3.26994e-25	49.3233
TRIP13	1.59722	2.37781	11.2613	1.18675e-26	3.37182e-25	49.2919
ABLIM3	-1.24004	1.74779	-11.2528	1.28388e-26	3.64245e-25	49.2138
P2RY6	1.5874	2.04718	11.2443	1.38912e-26	3.93721e-25	49.1356
GMDS	1.10449	2.81667	11.2438	1.39639e-26	3.95591e-25	49.1305
ALG1L	1.96678	2.54648	11.2434	1.40044e-26	3.96543e-25	49.1276
FAM83D	1.51504	2.40637	11.2308	1.57325e-26	4.44399e-25	49.0121
DTL	1.14554	1.85692	11.2236	1.68143e-26	4.74497e-25	48.9461
SPC25	1.16221	1.6046	11.2171	1.78592e-26	5.03255e-25	48.8863
NDNF	-2.30595	3.95278	-11.2166	1.79462e-26	5.05464e-25	48.8815
NFIX	-1.56048	3.61813	-11.2064	1.97041e-26	5.53498e-25	48.7888
CHTF18	1.06436	1.80189	11.1975	2.13969e-26	5.99185e-25	48.707
TTK	1.24293	1.4072	11.175	2.63329e-26	7.33189e-25	48.501
PODXL2	2.34326	3.84703	11.1729	2.68506e-26	7.46892e-25	48.4817
COA6	1.07254	4.15842	11.1642	2.90681e-26	8.06269e-25	48.403
CCT6A	1.00522	5.67682	11.1585	3.06385e-26	8.49022e-25	48.3508
CTB-193M12.5	1.04899	2.84106	11.1568	3.11329e-26	8.62314e-25	48.3349
PLEKHO2	-1.04019	3.828	-11.1553	3.15567e-26	8.73224e-25	48.3215
GYG2	1.28571	1.88897	11.1425	3.54906e-26	9.80686e-25	48.2049
PABPC1	1.02486	8.16183	11.1125	4.67654e-26	1.28252e-24	47.9312
SFTPA1	-4.78799	8.39172	-11.1073	4.90308e-26	1.34339e-24	47.8843
TPPP	-1.53186	1.98715	-11.0998	5.25052e-26	1.43455e-24	47.8164
GADD45B	-1.41608	4.82628	-11.088	5.84952e-26	1.59373e-24	47.7092
FBXO32	1.39799	2.82548	11.0816	6.20319e-26	1.68757e-24	47.6509
MEST	1.20008	3.78286	11.0768	6.48688e-26	1.76162e-24	47.6066
VGLL3	-1.1337	1.44775	-11.0732	6.69872e-26	1.81662e-24	47.5747
F2RL3	-1.08946	1.41017	-11.071	6.83841e-26	1.85192e-24	47.5542
MSMO1	-1.04708	4.81629	-11.0708	6.8504e-26	1.85431e-24	47.5525
FBP1	-1.5743	5.87521	-11.0685	6.99351e-26	1.88954e-24	47.532
SDF2L1	1.09277	4.76603	11.0492	8.34283e-26	2.24579e-24	47.3569
DEPDC1	1.16409	1.21429	11.0352	9.48809e-26	2.54704e-24	47.2293
RAC3	1.59112	2.92636	11.0341	9.58053e-26	2.57067e-24	47.2197
LAGE3	1.10496	4.4228	11.0213	1.07728e-25	2.88132e-24	47.1034
ZDHHC9	1.22531	5.05601	11.0137	1.15383e-25	3.08183e-24	47.0353
ASNS	1.22579	3.01298	11.0018	1.28671e-25	3.42734e-24	46.9271
IGHG4	3.31473	6.70085	11	1.30725e-25	3.48044e-24	46.9114
TSPAN6	1.04712	3.81385	10.9958	1.35932e-25	3.61249e-24	46.8727
CPAMD8	-1.5893	1.7584	-10.9881	1.45783e-25	3.86726e-24	46.8033
SLC15A3	-1.23991	3.10041	-10.9844	1.5075e-25	3.99538e-24	46.77
ARHGAP29	-1.02274	2.11201	-10.9646	1.80518e-25	4.76057e-24	46.5913
PMP22	-1.21204	4.6548	-10.949	2.08064e-25	5.47217e-24	46.4504
SLCO2B1	-1.46884	3.21765	-10.9448	2.16204e-25	5.68116e-24	46.4124
CP	2.70696	4.57008	10.9441	2.17591e-25	5.71502e-24	46.406
CCND2	-1.2271	2.67688	-10.9257	2.57038e-25	6.72991e-24	46.2408
PAQR4	1.0882	2.59109	10.9245	2.59904e-25	6.80188e-24	46.2298
SAMHD1	-1.20947	4.68707	-10.9237	2.61689e-25	6.84247e-24	46.223
TNS3	-1.04542	3.85045	-10.9084	3.00715e-25	7.83832e-24	46.0851
VPS9D1-AS1	1.29508	1.63363	10.906	3.07362e-25	8.00088e-24	46.0634
GRTP1	1.03087	2.30805	10.9006	3.22764e-25	8.39806e-24	46.0149
SCGB1A1	-5.07768	5.15826	-10.8922	3.48354e-25	9.05177e-24	45.9392
ANKRD22	1.8448	2.92576	10.8781	3.9566e-25	1.024e-23	45.8129
NSMF	1.06227	3.42152	10.8709	4.22168e-25	1.09045e-23	45.7486
MTURN	-1.21361	2.72294	-10.8671	4.37071e-25	1.12668e-23	45.7142
SMPDL3B	1.59137	4.24024	10.8655	4.43635e-25	1.14309e-23	45.6994
MCM10	1.09867	1.17293	10.8632	4.53011e-25	1.16674e-23	45.6787
FUT3	1.61291	2.93839	10.8628	4.54259e-25	1.16944e-23	45.676
KRT8	1.3191	7.51825	10.8624	4.56236e-25	1.17401e-23	45.6717
AQP9	-1.4635	2.11655	-10.8513	5.04235e-25	1.2932e-23	45.5725
VIM	-1.26292	7.16734	-10.8446	5.35667e-25	1.37296e-23	45.5125
SOX12	1.1008	2.84919	10.8283	6.20553e-25	1.58496e-23	45.3666
TSPAN12	-1.29837	3.70085	-10.8246	6.41719e-25	1.63616e-23	45.3333
TUBA1C	1.01767	4.66431	10.815	6.99731e-25	1.78018e-23	45.2475
NET1	1.2098	5.11399	10.8093	7.36624e-25	1.8716e-23	45.1966
DERL3	1.70392	3.0537	10.8073	7.49851e-25	1.90437e-23	45.1789
RP11-12G12.7	1.20298	2.55022	10.8013	7.9141e-25	2.00643e-23	45.1254
MNDA	-1.49439	3.19656	-10.8005	7.9741e-25	2.02076e-23	45.1179
B3GALNT1	-1.17078	2.08776	-10.8003	7.98962e-25	2.02382e-23	45.116
TPSAB1	-1.85797	3.1697	-10.7901	8.76e-25	2.2132e-23	45.0247
FUT8	1.10188	3.14421	10.7872	8.99304e-25	2.27011e-23	44.9987
ARHGEF19	1.26577	3.2353	10.7768	9.87035e-25	2.48084e-23	44.9064
HHIP-AS1	-1.52287	1.41618	-10.7736	1.01631e-24	2.55114e-23	44.8774
DNAJB4	-1.07524	2.48531	-10.7674	1.07392e-24	2.69228e-23	44.8227
FAM134B	-1.34867	1.78603	-10.7639	1.10818e-24	2.7734e-23	44.7916
PALD1	-1.00301	2.22935	-10.7586	1.16294e-24	2.90423e-23	44.7437
SFTPA2	-4.58195	8.64817	-10.7418	1.35163e-24	3.36105e-23	44.5946
CEACAM1	1.49683	3.09304	10.7334	1.45733e-24	3.61928e-23	44.52
IL6	-1.84471	1.97239	-10.7221	1.61403e-24	3.99484e-23	44.4187
SKA1	1.13021	1.30968	10.72	1.64356e-24	4.06277e-23	44.4007
PCNA	1.05421	5.72565	10.7104	1.79261e-24	4.42747e-23	44.3146
BCL2L15	1.442	1.64841	10.7086	1.82119e-24	4.49424e-23	44.299
MNX1-AS1	1.13953	1.0797	10.7043	1.89211e-24	4.66137e-23	44.2611
MATN3	-1.39926	1.89754	-10.7035	1.90658e-24	4.69307e-23	44.2535
GALE	1.00805	4.22829	10.7032	1.91204e-24	4.70254e-23	44.2507
FAM64A	1.22879	1.41046	10.7015	1.94135e-24	4.7706e-23	44.2356
SULF1	1.91863	3.55947	10.6989	1.9872e-24	4.88122e-23	44.2125
STEAP1	1.961	3.22581	10.693	2.09416e-24	5.13747e-23	44.1605
PCSK9	-1.71843	1.47976	-10.6913	2.12681e-24	5.21099e-23	44.1451
RP4-755D9.1	-1.22654	0.967564	-10.6905	2.14182e-24	5.24558e-23	44.1382
MMP1	3.03933	3.6861	10.6802	2.34844e-24	5.73957e-23	44.0468
ESPL1	1.06287	1.19858	10.6798	2.35722e-24	5.75621e-23	44.0431
RHBDL1	1.3273	1.57304	10.668	2.6196e-24	6.38625e-23	43.9385
LIMK1	1.04468	3.72254	10.6663	2.6583e-24	6.4726e-23	43.924
CCDC64	1.28886	2.06064	10.664	2.71526e-24	6.60566e-23	43.9029
AC145343.2	1.07202	1.23358	10.6568	2.89465e-24	7.03037e-23	43.8395
RP11-336K24.5	-1.03737	0.662823	-10.6334	3.56569e-24	8.61714e-23	43.6328
ZFP36	-1.70415	6.75745	-10.6255	3.82565e-24	9.22627e-23	43.563
AK1	-1.18921	2.91982	-10.6247	3.85478e-24	9.29269e-23	43.5555
SEMA3B	-1.7547	2.63567	-10.6146	4.21743e-24	1.01376e-22	43.4664
DBN1	1.12237	4.27462	10.6031	4.67193e-24	1.12117e-22	43.3649
CYS1	-1.44007	1.45537	-10.5995	4.82497e-24	1.15647e-22	43.3329
SLFN13	1.16734	2.33802	10.5984	4.87343e-24	1.1676e-22	43.323
LY86	-1.39076	3.03092	-10.5941	5.06262e-24	1.21144e-22	43.2853
APOL3	-1.22033	2.78939	-10.5841	5.53182e-24	1.31993e-22	43.1974
RHPN1	1.44072	2.9273	10.5691	6.32119e-24	1.50214e-22	43.0652
MYLK	-1.14132	2.42825	-10.5669	6.44565e-24	1.53109e-22	43.0458
RASSF2	-1.14868	2.81689	-10.5664	6.47394e-24	1.53719e-22	43.0415
PTPRH	1.67247	1.62477	10.5532	7.28009e-24	1.72509e-22	42.9252
CCL24	-1.51514	1.38959	-10.5403	8.16513e-24	1.92855e-22	42.8114
CTD-2510F5.4	1.45742	2.37567	10.5334	8.67731e-24	2.04291e-22	42.7511
IHH	-1.20356	0.582941	-10.5281	9.09464e-24	2.1403e-22	42.7046
KCNJ8	-1.30063	2.51804	-10.5136	1.03429e-23	2.42819e-22	42.5771
DUSP1	-1.81454	7.02125	-10.5116	1.05257e-23	2.46913e-22	42.5597
ETS1	-1.14884	3.95235	-10.5068	1.09849e-23	2.57064e-22	42.5174
MIF	1.19486	5.18563	10.4885	1.29123e-23	3.00601e-22	42.3571
NCKAP1L	-1.16705	2.4535	-10.4811	1.37947e-23	3.20506e-22	42.2916
SELE	-1.02413	0.696601	-10.4771	1.42853e-23	3.3164e-22	42.257
CTGF	-1.66244	6.147	-10.4738	1.47089e-23	3.41203e-22	42.228
EMP1	-1.39311	4.12305	-10.463	1.61828e-23	3.74946e-22	42.1333
SBK1	1.58661	2.4429	10.4604	1.65517e-23	3.83037e-22	42.111
CELF2	-1.20196	3.04641	-10.4573	1.70103e-23	3.93027e-22	42.0839
ALDH2	-1.25319	4.54884	-10.4519	1.78388e-23	4.11649e-22	42.0368
ARRDC4	-1.09103	2.70224	-10.4453	1.89127e-23	4.35603e-22	41.9788
CERCAM	1.21807	3.1487	10.4414	1.95792e-23	4.50422e-22	41.9445
PTGFRN	1.06675	3.76607	10.4357	2.05767e-23	4.72625e-22	41.8953
C1QA	-1.72688	7.11296	-10.4329	2.10886e-23	4.83812e-22	41.8709
SIRPA	-1.21907	3.58816	-10.4303	2.15859e-23	4.94831e-22	41.8478
TYROBP	-1.5554	6.29221	-10.4289	2.18453e-23	5.00581e-22	41.836
IRF7	1.14967	4.17021	10.4267	2.2279e-23	5.09521e-22	41.8165
FAM83A-AS1	1.46028	1.35443	10.4186	2.39308e-23	5.46441e-22	41.7456
IGFBP3	1.94519	5.53143	10.4175	2.41672e-23	5.51623e-22	41.7358
COL5A2	1.73646	4.27265	10.4098	2.58508e-23	5.89359e-22	41.6691
PREX1	-1.08013	2.98811	-10.3875	3.14537e-23	7.12645e-22	41.4747
DTX2	1.04387	3.03342	10.3795	3.37554e-23	7.62724e-22	41.4047
PLEKHH2	-1.0473	1.57079	-10.3741	3.53709e-23	7.98299e-22	41.3584
CADM1	-1.61633	3.12955	-10.3714	3.62348e-23	8.15905e-22	41.3344
AQP1	-2.4771	6.23374	-10.3584	4.05921e-23	9.11909e-22	41.2219
CPA3	-1.98943	3.43085	-10.3529	4.26044e-23	9.55645e-22	41.174
PKIG	-1.15082	3.93883	-10.3483	4.43724e-23	9.94155e-22	41.1337
PRR11	1.28469	2.0533	10.3378	4.86416e-23	1.08772e-21	41.0426
SNHG3	1.15274	2.79829	10.3342	5.01924e-23	1.12111e-21	41.0115
RAD51AP1	1.1892	1.96365	10.3294	5.23615e-23	1.16822e-21	40.9696
ATOH8	-1.83149	2.23983	-10.3283	5.28382e-23	1.17841e-21	40.9606
MAPK4	-1.0303	0.526481	-10.3146	5.95955e-23	1.32657e-21	40.8414
RPL39L	1.69861	3.34086	10.3095	6.23226e-23	1.38569e-21	40.797
EHD2	-1.29712	5.27561	-10.3067	6.38399e-23	1.41835e-21	40.7732
MCM7	1.11741	4.60971	10.3043	6.51972e-23	1.44795e-21	40.7523
F12	1.05745	1.27422	10.2948	7.08532e-23	1.5682e-21	40.6699
C7	-2.26757	3.57834	-10.2761	8.34331e-23	1.83827e-21	40.508
RP11-295G20.2	1.56764	2.46492	10.2753	8.3974e-23	1.84949e-21	40.5016
SLC22A18	1.07752	2.74222	10.2541	1.01067e-22	2.21676e-21	40.318
WISP1	1.18359	1.79727	10.2501	1.04647e-22	2.29269e-21	40.2835
FAM83H	1.10397	4.41846	10.2466	1.07867e-22	2.36146e-21	40.2535
ADCY9	-1.00698	2.38175	-10.2448	1.09528e-22	2.39513e-21	40.2383
PTGDS	-1.95132	4.51585	-10.2355	1.18766e-22	2.58939e-21	40.1581
JAM3	-1.03167	2.26077	-10.2337	1.20666e-22	2.62788e-21	40.1424
SLC51B	-1.38741	1.32677	-10.2216	1.34038e-22	2.90823e-21	40.0382
SEC14L4	-1.17978	1.32232	-10.1969	1.66169e-22	3.58805e-21	39.8253
C11orf88	-1.14604	0.604751	-10.1954	1.68259e-22	3.6305e-21	39.813
MICALL2	1.13988	2.55234	10.1807	1.91111e-22	4.10688e-21	39.6868
DCN	-1.56939	4.77584	-10.1761	1.98905e-22	4.2728e-21	39.6472
TNFRSF18	1.54317	2.30539	10.1703	2.09229e-22	4.48797e-21	39.5971
DAB2	-1.08099	3.26313	-10.1699	2.09953e-22	4.50106e-21	39.5936
CNFN	1.39429	1.92916	10.1699	2.09993e-22	4.50106e-21	39.5934
RP4-666F24.3	-1.08393	0.557422	-10.1658	2.17446e-22	4.65568e-21	39.5589
NQO1	2.2825	5.47591	10.1631	2.22651e-22	4.76013e-21	39.5355
GREM1	1.67616	1.67196	10.152	2.45056e-22	5.21622e-21	39.4405
KRT18	1.14697	7.64912	10.151	2.47173e-22	5.25936e-21	39.4319
ARHGAP11A	1.04009	1.64753	10.143	2.65016e-22	5.62876e-21	39.3629
PRR36	1.35725	2.26212	10.1364	2.80459e-22	5.94595e-21	39.3068
C11orf97	-1.21122	0.620254	-10.1342	2.85866e-22	6.05838e-21	39.2879
BLACAT1	1.02505	1.20092	10.1296	2.97451e-22	6.29706e-21	39.2485
PABPC1L	1.4858	2.6052	10.1249	3.09923e-22	6.54684e-21	39.2078
PDPN	-1.45992	2.98453	-10.1209	3.20801e-22	6.77419e-21	39.1737
LST1	-1.32846	2.99783	-10.1192	3.25465e-22	6.87019e-21	39.1594
GPR56	1.2761	4.21101	10.1088	3.55959e-22	7.49762e-21	39.0706
CYP27B1	1.02019	1.41403	10.1008	3.8157e-22	8.00818e-21	39.0018
CXCL2	-2.03268	4.21753	-10.0974	3.92982e-22	8.23584e-21	38.9726
C1QB	-1.75813	7.01485	-10.0837	4.41914e-22	9.24803e-21	38.8564
INSIG1	-1.00002	3.91548	-10.0833	4.43731e-22	9.28275e-21	38.8523
CHI3L2	-1.71882	2.31981	-10.0816	4.50137e-22	9.40663e-21	38.8381
PRELP	-1.59785	3.70533	-10.0811	4.51947e-22	9.44108e-21	38.8341
OIP5	1.01558	1.39224	10.0754	4.74723e-22	9.9027e-21	38.7854
HPGDS	-1.16524	1.50983	-10.065	5.19272e-22	1.08204e-20	38.6966
COL5A1	1.70559	4.33506	10.062	5.32709e-22	1.10885e-20	38.6713
FAM216B	-1.66771	1.07034	-10.0573	5.5482e-22	1.15323e-20	38.631
ETV5	-1.08032	3.22595	-10.0554	5.63913e-22	1.17171e-20	38.6149
HLF	-1.50052	1.78136	-10.0525	5.78319e-22	1.20066e-20	38.5899
HCK	-1.36668	3.50231	-10.0337	6.79395e-22	1.40318e-20	38.4304
ITM2C	1.16269	5.60107	10.0068	8.55997e-22	1.75304e-20	38.2015
THY1	1.40556	3.62869	10.0047	8.71359e-22	1.78387e-20	38.1839
GRAMD2	-1.30536	2.25396	-9.99797	9.23032e-22	1.88767e-20	38.1269
SMIM22	1.59979	4.24261	9.9963	9.36286e-22	1.91344e-20	38.1127
IRX1	-1.28277	0.833457	-9.98613	1.02145e-21	2.08238e-20	38.0265
XDH	1.4407	1.58682	9.9649	1.22481e-21	2.48223e-20	37.8467
CPXM1	1.44957	2.36598	9.95605	1.32099e-21	2.66882e-20	37.7718
AC009005.2	1.08594	1.66952	9.95556	1.32642e-21	2.67886e-20	37.7678
CNN1	-1.28899	2.34585	-9.95362	1.34868e-21	2.72099e-20	37.7513
LAPTM4B	1.28864	6.38203	9.95272	1.35907e-21	2.73912e-20	37.7437
GABARAPL1	-1.02367	4.15882	-9.95235	1.36332e-21	2.74577e-20	37.7406
ETV1	-1.21417	2.24334	-9.93769	1.54503e-21	3.10319e-20	37.6167
AADAC	-1.68862	1.27106	-9.9259	1.70834e-21	3.41709e-20	37.5172
C15orf48	2.25424	4.35768	9.9165	1.8507e-21	3.69424e-20	37.4379
TPSB2	-1.90158	3.12411	-9.90639	2.01715e-21	4.01415e-20	37.3527
EVI2B	-1.24866	3.66848	-9.89186	2.28252e-21	4.53452e-20	37.2303
C1orf21	-1.01985	2.17033	-9.88998	2.31927e-21	4.60596e-20	37.2145
FAP	1.15475	1.73095	9.88698	2.37916e-21	4.72007e-20	37.1892
EEF1A1P5	-1.72725	4.37964	-9.88138	2.49508e-21	4.94167e-20	37.1421
CILP2	1.36932	1.49206	9.87625	2.60626e-21	5.15313e-20	37.0989
MIR559	1.11064	1.44731	9.85856	3.02839e-21	5.97361e-20	36.9503
CYR61	-1.60422	6.03608	-9.8565	3.08165e-21	6.07456e-20	36.9331
MIR23A	-1.15732	0.949647	-9.85132	3.22019e-21	6.33908e-20	36.8895
NFAM1	-1.01275	1.91584	-9.84493	3.39925e-21	6.66909e-20	36.8359
CDH3	2.02836	3.52167	9.84276	3.46229e-21	6.79049e-20	36.8177
PLXNB3	1.40091	1.62804	9.82881	3.89641e-21	7.61379e-20	36.7008
C9orf24	-1.79258	1.34112	-9.81981	4.20474e-21	8.20529e-20	36.6254
CXCL16	-1.01821	5.67127	-9.8192	4.22665e-21	8.24529e-20	36.6202
ARHGAP40	1.48746	1.6425	9.81744	4.2899e-21	8.36308e-20	36.6055
MMP12	2.42827	2.96244	9.80848	4.62782e-21	9.00082e-20	36.5305
DNTTIP1	1.21269	4.78275	9.80511	4.76125e-21	9.25108e-20	36.5023
GALNT14	1.60857	1.86482	9.80294	4.8495e-21	9.4069e-20	36.4841
ADAM28	1.19241	1.88759	9.80133	4.91602e-21	9.52645e-20	36.4707
IER5L	1.20727	2.42438	9.7911	5.35937e-21	1.03512e-19	36.3852
HNF4G	1.05974	1.16275	9.78468	5.65764e-21	1.08985e-19	36.3316
UBE2S	1.2148	2.66656	9.77405	6.18838e-21	1.19012e-19	36.2428
CDKN2B	-1.33088	2.70628	-9.77223	6.28405e-21	1.20812e-19	36.2276
KCNJ15	-1.71684	2.28	-9.76578	6.63548e-21	1.27359e-19	36.1737
BIK	1.36088	2.72652	9.76156	6.87532e-21	1.31659e-19	36.1386
TFAP2A	1.1616	1.22802	9.757	7.14461e-21	1.36697e-19	36.1005
PKDCC	-1.25482	2.01456	-9.74455	7.9344e-21	1.51295e-19	35.9968
RACGAP1	1.09584	2.87818	9.74058	8.20392e-21	1.56281e-19	35.9637
IGHG2	2.61463	8.09706	9.73695	8.4583e-21	1.61022e-19	35.9335
DHCR24	-1.05849	7.19437	-9.73636	8.50034e-21	1.6177e-19	35.9286
CES1	-2.48254	4.19323	-9.73359	8.70049e-21	1.65309e-19	35.9055
PXDC1	-1.03333	3.91763	-9.72744	9.16207e-21	1.73853e-19	35.8543
MANEAL	1.24759	2.55518	9.7163	1.00612e-20	1.90358e-19	35.7617
TSKU	1.37151	3.80472	9.70993	1.06137e-20	2.00356e-19	35.7088
SLA	-1.00026	2.36163	-9.70441	1.11166e-20	2.09579e-19	35.6629
TNNI2	-1.21741	1.39125	-9.69436	1.20946e-20	2.27722e-19	35.5795
CXCL13	2.35763	3.49131	9.68814	1.27415e-20	2.39439e-19	35.5279
CXCL12	-1.2802	2.7115	-9.6881	1.27459e-20	2.39445e-19	35.5276
SLC22A18AS	1.09815	1.51259	9.6879	1.27674e-20	2.39771e-19	35.5259
SRD5A3	1.27304	3.87348	9.68681	1.28848e-20	2.41821e-19	35.5168
CST1	2.71177	2.5942	9.68193	1.34224e-20	2.51265e-19	35.4764
ZP3	1.01728	1.53074	9.67663	1.40315e-20	2.61912e-19	35.4325
RP11-664D7.4	-1.60625	1.79208	-9.65876	1.62949e-20	3.02707e-19	35.2844
VSIG2	-2.2736	3.48203	-9.65086	1.74082e-20	3.22875e-19	35.219
SNORD99	1.3323	2.50741	9.64531	1.82343e-20	3.37554e-19	35.1731
PITX1	1.66488	1.70925	9.62146	2.22517e-20	4.092e-19	34.9761
IGHG1	2.82752	8.76704	9.60659	2.5188e-20	4.61598e-19	34.8534
GPR133	-1.23979	1.64086	-9.60626	2.52557e-20	4.62693e-19	34.8508
IGHGP	2.4297	5.11079	9.60548	2.54206e-20	4.65568e-19	34.8443
COL4A3	-1.32346	1.67419	-9.59479	2.77884e-20	5.07979e-19	34.7562
KLF15	-1.29721	1.73459	-9.59251	2.83195e-20	5.17363e-19	34.7375
RHOV	2.09988	2.98586	9.58375	3.0463e-20	5.55652e-19	34.6653
ATF3	-1.58434	3.56044	-9.58321	3.05983e-20	5.57947e-19	34.6609
TNFRSF25	1.17631	1.97447	9.57394	3.30514e-20	6.01363e-19	34.5846
CYP24A1	2.67874	2.6795	9.57203	3.35797e-20	6.10595e-19	34.5689
SCEL	-1.81504	3.48189	-9.5311	4.71595e-20	8.52478e-19	34.2328
FOXF2	-1.10477	2.01116	-9.52237	5.06983e-20	9.1503e-19	34.1612
PVRL1	1.14757	2.6727	9.5117	5.53775e-20	9.9671e-19	34.0739
ZFPM2-AS1	1.0862	1.02875	9.49887	6.15769e-20	1.1059e-18	33.9689
KRTCAP3	1.31949	4.8326	9.49729	6.23869e-20	1.11976e-18	33.9559
OR7E38P	1.01553	2.37433	9.49705	6.25091e-20	1.12161e-18	33.954
ARHGAP30	-1.05119	3.10766	-9.48475	6.91989e-20	1.2386e-18	33.8534
GCNT3	1.98355	2.05416	9.47905	7.25305e-20	1.29704e-18	33.8069
TMEM45B	1.42715	3.90315	9.47633	7.41753e-20	1.32564e-18	33.7847
GBP4	-1.36883	3.26624	-9.45316	8.97927e-20	1.59645e-18	33.5957
SLC17A9	1.36563	2.06801	9.44584	9.53738e-20	1.69053e-18	33.536
PPP1R14D	2.50349	2.52806	9.44506	9.59864e-20	1.69983e-18	33.5297
AK4	1.28015	1.76168	9.4236	1.14524e-19	2.02076e-18	33.355
SDC2	-1.15567	3.45893	-9.41934	1.18604e-19	2.09087e-18	33.3204
C10orf107	-1.17868	1.04601	-9.41251	1.25454e-19	2.20695e-18	33.2648
BANCR	-1.22701	0.768904	-9.41067	1.27357e-19	2.23774e-18	33.2499
DNAJC12	2.12372	2.54008	9.40928	1.28823e-19	2.26214e-18	33.2386
HCAR2	-1.42892	1.83987	-9.40402	1.34505e-19	2.35978e-18	33.1959
METTL7B	1.70817	2.92	9.4009	1.37997e-19	2.4196e-18	33.1706
TEKT1	-1.3544	0.840636	-9.39439	1.45562e-19	2.54688e-18	33.1178
SLCO4C1	-1.38268	1.82001	-9.39426	1.45717e-19	2.54883e-18	33.1167
TBC1D2	-1.09336	3.87485	-9.39265	1.47662e-19	2.58208e-18	33.1036
DAPK1	-1.12009	3.3928	-9.39067	1.50078e-19	2.62353e-18	33.0876
AL450992.2	1.35324	3.00533	9.39042	1.50384e-19	2.62789e-18	33.0855
FAM105A	-1.39873	3.06537	-9.39039	1.50417e-19	2.62789e-18	33.0853
MMP9	1.95706	4.32834	9.37985	1.63994e-19	2.85313e-18	32.9999
EGR1	-1.71836	5.87083	-9.36672	1.82612e-19	3.17138e-18	32.8935
RP11-480I12.5	1.00255	1.35616	9.36594	1.83779e-19	3.19069e-18	32.8872
ITGA11	1.38923	1.81436	9.36282	1.88536e-19	3.27231e-18	32.8619
SIGLEC14	-1.00614	1.66784	-9.35922	1.94165e-19	3.36801e-18	32.8328
SGK1	-1.11983	3.46287	-9.35917	1.9425e-19	3.36848e-18	32.8324
SIX1	1.47056	2.13311	9.34366	2.20511e-19	3.80804e-18	32.707
CX3CR1	-1.00189	1.16928	-9.3404	2.26454e-19	3.90835e-18	32.6807
MB	1.5347	1.84873	9.33989	2.27408e-19	3.92366e-18	32.6765
GPRC5A	-1.54185	5.98962	-9.30144	3.11174e-19	5.32333e-18	32.3663
AC013264.2	-1.38845	1.13626	-9.28317	3.61066e-19	6.14443e-18	32.2193
MAP1LC3C	-1.17562	1.33945	-9.27288	3.92567e-19	6.6669e-18	32.1366
EPHX3	1.48395	2.8267	9.27178	3.96087e-19	6.72472e-18	32.1277
MAL	-1.30005	2.05975	-9.26631	4.14095e-19	7.01973e-18	32.0838
SGMS2	-1.0569	3.29761	-9.25863	4.40724e-19	7.45223e-18	32.0221
ATP13A4	-1.74288	2.40545	-9.24988	4.73154e-19	7.99134e-18	31.9519
EPHB2	1.12408	1.7132	9.2495	4.7464e-19	8.01411e-18	31.9488
RP11-56A10.1	-1.05169	0.788023	-9.24623	4.87398e-19	8.22478e-18	31.9226
FCER1G	-1.29131	5.68833	-9.22709	5.69162e-19	9.55482e-18	31.7692
CTD-3010D24.3	1.1791	1.11945	9.2259	5.7467e-19	9.64174e-18	31.7597
SCRIB	1.00116	4.16273	9.2254	5.76999e-19	9.67804e-18	31.7557
ADAM12	1.22948	1.50686	9.21899	6.07762e-19	1.01823e-17	31.7044
GOLGA7B	1.33534	1.87553	9.21354	6.35148e-19	1.06198e-17	31.6608
NR4A1	-1.7872	3.67891	-9.21258	6.40091e-19	1.06994e-17	31.6531
SRGAP3-AS2	-1.48343	0.898457	-9.20883	6.59802e-19	1.10194e-17	31.6231
TUBA1A	-1.12922	5.35918	-9.20802	6.64145e-19	1.10888e-17	31.6166
DSP	1.81573	4.57267	9.20715	6.68861e-19	1.11643e-17	31.6096
CD44	-1.1386	5.01353	-9.19148	7.59099e-19	1.26308e-17	31.4845
RP11-350J20.12	1.62962	2.59108	9.18182	8.20684e-19	1.36245e-17	31.4074
PTGIS	-1.26625	2.33364	-9.18083	8.27301e-19	1.37226e-17	31.3995
FER1L4	1.19998	1.23883	9.17628	8.58205e-19	1.42231e-17	31.3632
TMSB15A	-1.03647	0.842532	-9.15973	9.80668e-19	1.61975e-17	31.2313
CYBB	-1.50818	4.46105	-9.1585	9.90476e-19	1.63509e-17	31.2215
NRGN	-1.85025	3.9571	-9.14269	1.12485e-18	1.84952e-17	31.0957
ITGAL	-1.14444	2.74618	-9.13966	1.15263e-18	1.892e-17	31.0716
SLC39A4	1.1222	3.23939	9.12986	1.24712e-18	2.04366e-17	30.9937
RP3-340N1.2	1.63341	1.54859	9.12789	1.26706e-18	2.07518e-17	30.978
EGR3	-1.04172	1.40724	-9.12095	1.33969e-18	2.19044e-17	30.9229
FCGR3A	-1.4559	4.99818	-9.11862	1.36503e-18	2.23062e-17	30.9044
CLDN4	1.12401	6.32708	9.09571	1.64049e-18	2.65917e-17	30.7227
GJA1	-1.49881	4.91916	-9.0866	1.76469e-18	2.85812e-17	30.6505
SRPX2	1.532	3.09291	9.07075	2.00343e-18	3.23312e-17	30.5251
SNTN	-1.15781	0.828626	-9.07015	2.013e-18	3.24677e-17	30.5204
RAMP1	1.69643	4.17377	9.06681	2.06745e-18	3.33183e-17	30.494
PANX2	1.38099	2.17972	9.06402	2.11411e-18	3.40421e-17	30.472
ACY3	1.22791	1.55762	9.06209	2.147e-18	3.45145e-17	30.4567
EGLN3	1.67792	2.50857	9.05586	2.25666e-18	3.62275e-17	30.4075
CPNE7	1.20114	1.42265	9.03717	2.61984e-18	4.18623e-17	30.26
DEPTOR	1.2097	3.22626	9.03318	2.70451e-18	4.31797e-17	30.2286
SGCE	-1.1683	3.36684	-9.03018	2.76994e-18	4.41881e-17	30.2049
FBLN1	-1.35136	4.39582	-9.01132	3.21923e-18	5.12155e-17	30.0564
DNAJC22	1.11555	1.22182	9.00633	3.34965e-18	5.31602e-17	30.0171
RTN4RL2	1.5184	2.18746	8.99935	3.54079e-18	5.60717e-17	29.9623
CCNO	1.39282	2.18733	8.9933	3.7155e-18	5.87586e-17	29.9147
CTA-384D8.34	1.16368	1.46684	8.99092	3.7865e-18	5.98653e-17	29.896
LAPTM5	-1.21251	6.45931	-8.98428	3.99142e-18	6.30028e-17	29.8439
C2CD4A	1.55814	1.71124	8.9822	4.05803e-18	6.39849e-17	29.8275
C6	-1.01593	0.687282	-8.97781	4.20206e-18	6.62022e-17	29.7931
FA2H	1.4454	2.54866	8.97683	4.23471e-18	6.66986e-17	29.7854
GSDMB	1.111	2.20348	8.97509	4.29374e-18	6.76102e-17	29.7717
ACSL4	-1.01899	3.94774	-8.97198	4.40113e-18	6.92264e-17	29.7473
MS4A4A	-1.20862	3.20269	-8.96763	4.55557e-18	7.154e-17	29.7133
TUBA4B	-1.17665	0.798432	-8.96752	4.55957e-18	7.15837e-17	29.7124
ID3	-1.07385	4.58406	-8.96293	4.7286e-18	7.40979e-17	29.6764
APLN	-1.27302	2.12805	-8.94903	5.27967e-18	8.24677e-17	29.5675
SELENBP1	-1.66904	5.48805	-8.94313	5.53189e-18	8.62458e-17	29.5214
PLAU	1.85294	5.02292	8.93938	5.69874e-18	8.87523e-17	29.492
C20orf85	-2.42793	2.10324	-8.93775	5.77279e-18	8.98097e-17	29.4793
COL11A1	2.00844	1.93114	8.9317	6.05574e-18	9.40863e-17	29.432
MMP28	-1.93172	2.70725	-8.92458	6.40637e-18	9.92961e-17	29.3764
FMO3	-1.04702	1.9431	-8.92113	6.58371e-18	1.01991e-16	29.3494
C4orf48	1.17511	2.68166	8.91649	6.82963e-18	1.05604e-16	29.3132
AC093850.2	1.24998	1.41097	8.91348	6.99381e-18	1.08086e-16	29.2897
IL4I1	1.33092	2.54695	8.9103	7.17171e-18	1.10747e-16	29.2649
CFTR	-1.2565	1.40485	-8.9004	7.75502e-18	1.19502e-16	29.1876
SLC29A4	1.4616	1.9291	8.89886	7.84941e-18	1.20901e-16	29.1757
MORN5	-1.36281	0.960578	-8.89821	7.88981e-18	1.21483e-16	29.1706
CFAP52	-1.03361	0.722562	-8.88583	8.69892e-18	1.33378e-16	29.0741
SNX30	-1.07201	2.75108	-8.88339	8.86772e-18	1.35824e-16	29.0551
STOML3	-1.04421	0.646439	-8.88045	9.07584e-18	1.38902e-16	29.0322
NMU	1.68584	1.77412	8.87807	9.24743e-18	1.41454e-16	29.0137
CYB5A	-1.20187	4.04904	-8.87398	9.54977e-18	1.45926e-16	28.9819
ITPKA	1.83026	1.87745	8.86237	1.04641e-17	1.59396e-16	28.8916
BTG2	-1.353	5.63573	-8.85393	1.11814e-17	1.6988e-16	28.8261
IGHG3	2.41958	7.33599	8.8374	1.27323e-17	1.92591e-16	28.6978
COL4A4	-1.08907	1.93472	-8.81894	1.47162e-17	2.21738e-16	28.5548
EFCAB1	-1.00661	0.653159	-8.80736	1.61129e-17	2.41971e-16	28.4652
RP11-259K15.2	-1.38962	1.58696	-8.79947	1.71393e-17	2.57054e-16	28.4042
EFNB2	-1.13769	3.52914	-8.79552	1.76784e-17	2.64868e-16	28.3736
THEM5	1.23034	2.53984	8.79452	1.78162e-17	2.66864e-16	28.3659
DRAM1	-1.30642	4.91708	-8.79053	1.83821e-17	2.75128e-16	28.3351
MIR25	1.21081	2.07334	8.78487	1.92131e-17	2.87124e-16	28.2914
C10orf10	-1.26625	5.14922	-8.78426	1.93051e-17	2.88351e-16	28.2867
TFRC	-1.1543	4.18772	-8.78386	1.93653e-17	2.89177e-16	28.2836
AOX1	-1.03733	1.28648	-8.76422	2.25758e-17	3.35232e-16	28.1321
CFB	1.30088	2.49679	8.74266	2.6707e-17	3.9467e-16	27.9661
NGEF	1.11599	1.32415	8.73826	2.7638e-17	4.07749e-16	27.9323
TOX3	1.48394	2.13586	8.7315	2.91295e-17	4.29058e-16	27.8804
CSTA	-1.26515	2.56699	-8.72616	3.03651e-17	4.46468e-16	27.8394
EIF4EBP1	1.28782	4.89005	8.72399	3.08833e-17	4.53745e-16	27.8227
CARD11	1.26995	2.58937	8.71939	3.20065e-17	4.69539e-16	27.7874
PDGFRL	1.11035	2.64051	8.71722	3.25511e-17	4.77409e-16	27.7707
BARX2	1.32459	1.44636	8.70823	3.49059e-17	5.10914e-16	27.7017
SIGLEC1	-1.13407	2.23928	-8.70742	3.51276e-17	5.13906e-16	27.6955
BCL2A1	-1.18719	3.19023	-8.69596	3.83938e-17	5.59585e-16	27.6077
BHLHA15	1.29865	1.74779	8.69347	3.91426e-17	5.6993e-16	27.5886
LIPA	-1.05115	4.92901	-8.69124	3.98264e-17	5.79309e-16	27.5715
UGDH	1.37214	4.76508	8.6826	4.25852e-17	6.1836e-16	27.5054
KIFC2	1.11371	2.14689	8.67716	4.44186e-17	6.43861e-16	27.4638
APOC1	-1.54097	6.04381	-8.6755	4.49916e-17	6.51681e-16	27.4511
DKK3	-1.15668	3.89448	-8.66839	4.75379e-17	6.87028e-16	27.3968
WFDC3	1.50196	1.70757	8.66546	4.86275e-17	7.01561e-16	27.3744
IGKC	2.3527	9.55	8.66361	4.93293e-17	7.11158e-16	27.3602
S100A4	-1.48074	7.08482	-8.66246	4.97701e-17	7.17336e-16	27.3514
C1orf194	-1.43241	1.21262	-8.65767	5.16476e-17	7.43661e-16	27.3149
ENC1	1.03715	3.85791	8.65601	5.23138e-17	7.52697e-16	27.3022
SPINK1	3.43511	3.9518	8.65335	5.34005e-17	7.67765e-16	27.2819
GGTLC1	-2.15286	2.78203	-8.64922	5.51353e-17	7.91732e-16	27.2504
RCN3	1.36204	3.9209	8.64251	5.80677e-17	8.32409e-16	27.1992
EMP3	-1.00917	4.54198	-8.62913	6.43827e-17	9.20223e-16	27.0973
SPRY4	-1.02681	3.40821	-8.62196	6.80422e-17	9.70865e-16	27.0427
RP11-519G16.5	1.58548	1.7827	8.61011	7.45483e-17	1.06033e-15	26.9526
CMB9-22P13.1	1.09299	1.67598	8.60859	7.54289e-17	1.07233e-15	26.941
SLC16A3	1.14677	4.12698	8.60287	7.88216e-17	1.1192e-15	26.8975
LYPD1	1.1341	1.2015	8.58992	8.70776e-17	1.23134e-15	26.7992
MACROD2	-1.1512	1.23572	-8.56778	1.03213e-16	1.45387e-15	26.6314
LGSN	1.49095	1.52962	8.56374	1.06468e-16	1.49755e-15	26.6007
E2F1	1.09893	3.00461	8.56268	1.07332e-16	1.50897e-15	26.5928
DPT	-1.52241	3.49541	-8.56229	1.07654e-16	1.51314e-15	26.5898
ANO9	1.12375	2.50911	8.56183	1.08039e-16	1.51818e-15	26.5863
NTM	-1.12532	1.61606	-8.55939	1.10079e-16	1.54512e-15	26.5678
C1orf189	-1.19918	0.96069	-8.55938	1.10088e-16	1.54512e-15	26.5677
FOS	-1.62965	6.26711	-8.55788	1.11359e-16	1.56258e-15	26.5564
PXMP4	-1.06868	2.89412	-8.55546	1.1344e-16	1.5914e-15	26.5381
CITED2	-1.138	5.45178	-8.54995	1.18338e-16	1.65852e-15	26.4964
RP11-304L19.1	1.26812	1.40724	8.5436	1.24231e-16	1.73736e-15	26.4484
ALDH1A1	-1.80827	4.7193	-8.54268	1.25112e-16	1.74884e-15	26.4415
CBX2	1.1659	1.65799	8.54209	1.25677e-16	1.75633e-15	26.437
AXL	-1.03032	3.52773	-8.53888	1.28806e-16	1.79746e-15	26.4128
IGKV3-15	2.26064	6.00407	8.53602	1.31655e-16	1.83504e-15	26.3912
ERICH2	-1.10504	2.25826	-8.53499	1.32701e-16	1.84872e-15	26.3834
DSG2	1.15565	4.68901	8.53388	1.33831e-16	1.86357e-15	26.375
LCP1	-1.21034	5.26541	-8.53316	1.34564e-16	1.87335e-15	26.3696
SRGN	-1.25755	6.73711	-8.53217	1.35589e-16	1.88672e-15	26.3621
MMP17	1.01292	1.29605	8.52651	1.41589e-16	1.96692e-15	26.3194
RAB25	1.00049	6.07783	8.51234	1.57782e-16	2.18563e-15	26.2125
MUC20	1.52627	3.0821	8.50892	1.61951e-16	2.24284e-15	26.1868
EFNB1	-1.03337	3.26462	-8.50046	1.72747e-16	2.385e-15	26.1231
MIR34C	-1.06155	0.594348	-8.49926	1.74334e-16	2.40634e-15	26.114
IGKJ5	1.99902	2.96012	8.47425	2.10929e-16	2.89437e-15	25.926
FKBP10	1.42885	4.49515	8.46437	2.27405e-16	3.11168e-15	25.8518
PLEKHA6	1.14969	2.72447	8.46324	2.29364e-16	3.13775e-15	25.8433
STK32A	1.02504	1.66102	8.46293	2.29902e-16	3.14363e-15	25.841
RP3-407E4.4	1.65836	1.82452	8.45419	2.45687e-16	3.35161e-15	25.7755
ESPN	1.26698	1.82012	8.44874	2.56076e-16	3.48926e-15	25.7346
TBX15	1.23441	1.36838	8.44765	2.58209e-16	3.51752e-15	25.7264
PODNL1	1.26456	1.72491	8.44719	2.59104e-16	3.52888e-15	25.723
CEACAM5	3.30523	5.28995	8.42789	2.99961e-16	4.06164e-15	25.5785
CAPSL	-1.41696	1.09368	-8.42776	3.00262e-16	4.06478e-15	25.5775
MFAP2	1.19998	3.05783	8.42685	3.02324e-16	4.09174e-15	25.5708
HES6	1.53661	2.71974	8.42541	3.05652e-16	4.13488e-15	25.56
POSTN	1.53169	4.99014	8.4152	3.30216e-16	4.45994e-15	25.4837
ZMYND10	-1.3012	1.35807	-8.41514	3.30382e-16	4.46026e-15	25.4832
RSPH4A	-1.17536	1.05505	-8.40513	3.56378e-16	4.79997e-15	25.4085
NKD2	-1.01789	2.15201	-8.39725	3.78263e-16	5.09237e-15	25.3497
PRF1	-1.18905	2.7042	-8.38971	4.00421e-16	5.37828e-15	25.2935
EEF1A2	2.74887	2.89618	8.38793	4.05832e-16	5.4472e-15	25.2803
PLAC8	-1.37056	2.15114	-8.37578	4.44821e-16	5.95955e-15	25.1898
COMP	1.94424	2.85325	8.35997	5.01117e-16	6.68618e-15	25.0722
RP11-304L19.3	1.29421	1.42728	8.35967	5.02256e-16	6.69985e-15	25.07
SLC2A3	-1.20613	3.28513	-8.35198	5.32211e-16	7.09133e-15	25.0129
CLDN3	1.66458	5.58848	8.34632	5.55357e-16	7.39299e-15	24.9709
CAMK2N1	-1.392	3.59737	-8.3412	5.77191e-16	7.6714e-15	24.9328
RP11-799B12.1	1.01807	2.23796	8.32957	6.29929e-16	8.35901e-15	24.8466
RP11-356K23.1	-1.14774	0.804186	-8.31553	6.99912e-16	9.25449e-15	24.7427
REEP6	1.40349	2.69565	8.31517	7.01848e-16	9.27332e-15	24.74
WDR38	-1.41757	1.14006	-8.30805	7.40322e-16	9.76399e-15	24.6873
ENTPD8	1.06684	1.05363	8.30066	7.82477e-16	1.0299e-14	24.6327
PER1	-1.17518	3.86458	-8.29843	7.95661e-16	1.04702e-14	24.6162
ASPHD1	1.36493	1.93638	8.29725	8.02721e-16	1.0556e-14	24.6075
CENPW	1.09982	2.96058	8.29627	8.08674e-16	1.06271e-14	24.6002
ALPL	-2.06897	4.4971	-8.29357	8.25144e-16	1.08337e-14	24.5803
CD37	-1.05192	3.16744	-8.28796	8.60591e-16	1.12839e-14	24.5389
B4GALNT4	1.39689	1.40297	8.27124	9.75158e-16	1.2746e-14	24.4156
SLC6A8	1.20611	2.65627	8.26455	1.02515e-15	1.33755e-14	24.3663
SCG5	1.45093	1.95862	8.26049	1.05675e-15	1.37663e-14	24.3364
LRRC4	-1.04856	1.51902	-8.25321	1.1157e-15	1.45051e-14	24.2828
ROPN1L	-1.12826	0.993276	-8.24516	1.18479e-15	1.53588e-14	24.2236
PLBD1	-1.23565	3.86787	-8.24064	1.22533e-15	1.58738e-14	24.1904
ACTG2	-1.18803	2.21934	-8.21645	1.46716e-15	1.89085e-14	24.0128
GPR116	-1.61499	4.76616	-8.21622	1.46968e-15	1.89343e-14	24.0111
IGKV3-11	2.15416	7.16879	8.19192	1.76026e-15	2.25535e-14	23.8332
FAM92B	-1.2674	1.1263	-8.18597	1.83972e-15	2.35458e-14	23.7897
BEX5	-1.08896	1.86441	-8.17609	1.97957e-15	2.52802e-14	23.7175
SLPI	-2.22455	8.29565	-8.16374	2.16905e-15	2.75853e-14	23.6273
SFN	1.2893	6.67604	8.16369	2.16985e-15	2.75896e-14	23.627
TMEM190	-1.57426	1.29804	-8.16316	2.17833e-15	2.76853e-14	23.6231
ALOX15	-1.3982	1.10486	-8.15893	2.24755e-15	2.85277e-14	23.5923
CSF3R	-1.35763	2.67188	-8.15336	2.34218e-15	2.96902e-14	23.5516
BEX4	-1.04317	4.31432	-8.15287	2.35071e-15	2.97788e-14	23.5481
SCNN1G	-1.30254	2.09431	-8.14335	2.52186e-15	3.18572e-14	23.4788
C5orf38	-1.43894	2.05326	-8.14158	2.55516e-15	3.22638e-14	23.4658
ARNTL2	1.22176	2.013	8.14146	2.55739e-15	3.22851e-14	23.465
NDN	-1.00002	3.17089	-8.13947	2.59516e-15	3.27477e-14	23.4505
SOD3	-1.18357	4.11313	-8.13304	2.72129e-15	3.428e-14	23.4037
IGLC2	2.10124	8.65321	8.12627	2.86066e-15	3.59891e-14	23.3545
STRA6	1.12285	1.13032	8.11879	3.02296e-15	3.799e-14	23.3001
HCST	-1.00322	3.29408	-8.11797	3.04126e-15	3.82118e-14	23.2942
IGKV4-1	2.35153	7.60422	8.11164	3.18627e-15	3.99392e-14	23.2483
CABYR	1.39051	1.4426	8.10199	3.42097e-15	4.27984e-14	23.1782
CA9	2.09446	2.09582	8.09852	3.50937e-15	4.38667e-14	23.1531
GLB1L2	1.04624	2.40046	8.09153	3.69433e-15	4.60786e-14	23.1024
HIST1H3H	1.13553	1.65569	8.06613	4.45147e-15	5.50536e-14	22.9187
PLOD2	1.32456	3.44418	8.06457	4.50272e-15	5.56639e-14	22.9074
SPATA18	-1.13819	1.52987	-8.06106	4.62029e-15	5.70568e-14	22.882
IGHV3-23	2.11052	7.07009	8.0495	5.02826e-15	6.19508e-14	22.7986
TMEM63C	1.0987	1.13933	8.04428	5.22414e-15	6.42287e-14	22.761
CXCL3	-1.1484	1.73337	-8.03776	5.47943e-15	6.7254e-14	22.714
CD69	-1.05555	2.14468	-8.03273	5.68463e-15	6.97141e-14	22.6777
AC007405.6	-1.00348	2.42314	-8.03248	5.69489e-15	6.98252e-14	22.676
CAPN5	1.20979	2.77652	7.99917	7.26192e-15	8.84442e-14	22.4364
CNTD2	1.09162	1.11836	7.99804	7.32189e-15	8.91189e-14	22.4283
AKAP12	-1.35853	2.33549	-7.99718	7.36803e-15	8.96301e-14	22.4222
CD53	-1.08461	4.96937	-7.99579	7.44315e-15	9.05005e-14	22.4122
IGHV1-24	2.42367	5.01807	7.99489	7.49232e-15	9.10793e-14	22.4057
LYZ	-1.77672	7.54412	-7.98996	7.7657e-15	9.42849e-14	22.3704
IGHV4-34	2.20694	5.6155	7.98969	7.78113e-15	9.44176e-14	22.3684
CD163	-1.32482	3.86635	-7.97936	8.38825e-15	1.01401e-13	22.2944
IGLV1-40	2.13998	7.12328	7.9716	8.87551e-15	1.07135e-13	22.2388
PRSS22	1.21533	3.30206	7.96869	9.06516e-15	1.09334e-13	22.2179
LINC00665	1.07206	1.65948	7.94953	1.04171e-14	1.2502e-13	22.081
MFI2	1.12076	1.49811	7.93498	1.15758e-14	1.385e-13	21.9771
FAXDC2	-1.26434	2.55026	-7.91664	1.32173e-14	1.57461e-13	21.8465
IGLL5	1.90661	4.74879	7.91267	1.36021e-14	1.61946e-13	21.8182
JSRP1	1.13255	1.42447	7.90912	1.39561e-14	1.66093e-13	21.7929
RP11-284F21.7	1.20701	1.32683	7.90004	1.49014e-14	1.77055e-13	21.7284
NFE2L3	1.00168	3.22552	7.89997	1.49091e-14	1.77111e-13	21.7278
SGPP2	1.26982	4.22249	7.88692	1.63798e-14	1.9391e-13	21.6352
CPD	1.04921	4.39873	7.88102	1.70916e-14	2.01968e-13	21.5933
IGLV3-21	2.28614	6.70678	7.87724	1.75624e-14	2.07197e-13	21.5665
BATF	1.02438	3.58243	7.85916	2.00018e-14	2.34743e-13	21.4385
BAIAP2L2	1.18496	1.37098	7.85289	2.09247e-14	2.4513e-13	21.394
CACHD1	-1.08405	1.9761	-7.8513	2.11642e-14	2.47737e-13	21.3828
ALDH3B2	1.2402	1.71096	7.81943	2.65981e-14	3.08254e-13	21.1578
S100P	3.00595	5.06345	7.81556	2.7346e-14	3.1667e-13	21.1305
XKRX	1.2955	1.85311	7.811	2.82524e-14	3.26648e-13	21.0984
IGHV1-46	2.10229	4.91716	7.81096	2.82596e-14	3.26666e-13	21.0981
DDIT4L	1.26917	1.60515	7.80834	2.87945e-14	3.32586e-13	21.0797
PTAFR	-1.00234	2.98229	-7.80052	3.04499e-14	3.50873e-13	21.0246
AOC1	1.96922	2.16082	7.78475	3.40798e-14	3.9108e-13	20.9138
RP11-59D5__B.2	1.01429	1.06548	7.77677	3.60772e-14	4.1327e-13	20.8577
CECR1	-1.0155	3.99996	-7.76078	4.04292e-14	4.61584e-13	20.7456
HLA-DOA	-1.27996	3.92594	-7.75161	4.31526e-14	4.91524e-13	20.6814
TMEM156	1.00989	1.4324	7.75133	4.324e-14	4.92423e-13	20.6794
RAB15	1.07148	3.47952	7.72814	5.09807e-14	5.76967e-13	20.5173
APOBEC3B	1.17714	1.94476	7.72094	5.36542e-14	6.06292e-13	20.467
FAM166B	-1.09495	1.14892	-7.71209	5.71251e-14	6.44036e-13	20.4053
LYPD3	1.50051	2.06982	7.6988	6.27609e-14	7.05646e-13	20.3127
TGFB2	-1.02888	1.74537	-7.69691	6.36051e-14	7.14725e-13	20.2996
MZB1	1.63021	3.5277	7.69359	6.51177e-14	7.31224e-13	20.2764
IGKV3-20	2.11633	7.99173	7.69021	6.66921e-14	7.47974e-13	20.2529
FEZF1-AS1	1.17403	1.0977	7.68843	6.75356e-14	7.56852e-13	20.2406
CGREF1	1.002	1.03321	7.66597	7.91376e-14	8.82499e-13	20.0846
CCDC42B	-1.0381	0.956608	-7.66596	7.91403e-14	8.82499e-13	20.0845
ATP6V1C2	1.11226	1.4842	7.6628	8.0926e-14	9.01895e-13	20.0626
TRIM2	1.02209	3.3859	7.64986	8.86443e-14	9.86031e-13	19.9729
MMP13	1.8641	1.85139	7.64141	9.40751e-14	1.04405e-12	19.9144
SYT12	1.2852	1.22694	7.6409	9.44104e-14	1.04738e-12	19.9109
HSF4	1.0748	1.96916	7.62061	1.08876e-13	1.20079e-12	19.7707
LAMA3	-1.37535	2.48724	-7.6155	1.1285e-13	1.24226e-12	19.7354
IGHV5-51	2.18006	6.71394	7.60399	1.22333e-13	1.34362e-12	19.656
OASL	-1.00477	2.14946	-7.60025	1.25576e-13	1.3782e-12	19.6303
HIST1H4H	1.19225	2.42177	7.59626	1.29134e-13	1.41591e-12	19.6028
LOXL2	1.17735	2.92087	7.59574	1.29613e-13	1.42063e-12	19.5991
C1QC	-1.27056	7.00567	-7.58425	1.40462e-13	1.53493e-12	19.5201
IGKV1-5	2.10058	7.28305	7.55738	1.69436e-13	1.83848e-12	19.3356
RP11-284F21.10	1.40877	1.49665	7.54173	1.88965e-13	2.04392e-12	19.2283
NOXA1	1.02164	2.9549	7.52417	2.13496e-13	2.29904e-12	19.1083
IGHV3-33	2.102	5.00305	7.51493	2.27646e-13	2.44511e-12	19.0452
SCD	-1.06522	6.14971	-7.51236	2.31753e-13	2.4883e-12	19.0276
IFT57	-1.0646	4.43061	-7.50875	2.37624e-13	2.54899e-12	19.003
IGHV5-78	1.09011	1.53813	7.50343	2.46551e-13	2.64135e-12	18.9667
FNDC4	1.14839	2.38654	7.49553	2.60432e-13	2.78087e-12	18.9129
IGLC3	2.00706	7.93609	7.48739	2.75542e-13	2.93578e-12	18.8574
SEZ6L2	1.3141	4.14091	7.47044	3.09795e-13	3.28873e-12	18.7422
LRRC46	-1.08066	1.39009	-7.46718	3.16849e-13	3.35873e-12	18.7201
IGLV3-9	2.06323	3.87221	7.46598	3.19502e-13	3.38501e-12	18.7119
TXNIP	-1.01217	7.49739	-7.46234	3.27612e-13	3.46778e-12	18.6872
B3GNT6	1.68157	1.64597	7.46215	3.28041e-13	3.4717e-12	18.6859
IGHJ3	1.9317	4.46862	7.44645	3.65566e-13	3.85346e-12	18.5794
GPR115	1.01253	1.0163	7.44511	3.68967e-13	3.88861e-12	18.5703
AGR2	1.78242	6.72749	7.43567	3.93751e-13	4.1401e-12	18.5064
SHE	-1.08783	1.93095	-7.43356	3.99514e-13	4.19842e-12	18.4921
SOCS3	-1.0612	5.73904	-7.4193	4.40661e-13	4.6167e-12	18.3958
HILPDA	1.09998	3.2724	7.39788	5.10478e-13	5.32237e-12	18.2512
IGLV6-57	2.09597	5.345	7.39167	5.32682e-13	5.54992e-12	18.2094
MYEOV	1.54911	1.48605	7.38713	5.49492e-13	5.71485e-12	18.1788
RGS16	-1.0178	3.69476	-7.38492	5.57877e-13	5.79999e-12	18.164
SLC7A11	1.30247	1.70617	7.38439	5.59894e-13	5.81786e-12	18.1604
TMPRSS11E	1.65451	1.56543	7.37511	5.96593e-13	6.18049e-12	18.098
IGLV3-1	2.04013	5.88576	7.37335	6.03813e-13	6.25307e-12	18.0862
CLDN10-AS1	1.06794	0.983347	7.3685	6.2419e-13	6.45722e-12	18.0536
S100A2	1.75245	3.21639	7.3658	6.35835e-13	6.57536e-12	18.0354
HLA-DRA	-1.26088	9.96396	-7.36356	6.45605e-13	6.67167e-12	18.0204
PLA1A	-1.05633	2.01466	-7.35738	6.73442e-13	6.93969e-12	17.9789
HLA-DPA1	-1.26814	6.31356	-7.35605	6.79574e-13	7.0004e-12	17.97
DMBT1	-2.15427	3.21997	-7.35164	7.0034e-13	7.20288e-12	17.9404
FOXA3	1.23892	1.58179	7.35048	7.05903e-13	7.25754e-12	17.9327
CTSH	-1.32396	6.12054	-7.34852	7.1544e-13	7.34783e-12	17.9195
IGHV3-43	1.81717	3.20415	7.34311	7.42287e-13	7.61017e-12	17.8833
HIST1H2BK	1.05773	5.86267	7.32709	8.27853e-13	8.43705e-12	17.7761
IGHJ3P	1.77887	2.86031	7.32286	8.52018e-13	8.66971e-12	17.7478
IGHV4-55	1.43556	2.54784	7.32034	8.66794e-13	8.81084e-12	17.7309
IGHV4-39	2.1292	6.37395	7.32024	8.67355e-13	8.81501e-12	17.7303
RARRES2	-1.09015	5.14486	-7.31857	8.77266e-13	8.91109e-12	17.7191
IGHV1-18	2.08936	6.47199	7.31745	8.83989e-13	8.97626e-12	17.7116
CD79A	1.57276	3.61278	7.31456	9.01471e-13	9.149e-12	17.6924
CTD-2619J13.13	1.16236	1.51607	7.31235	9.15144e-13	9.2797e-12	17.6776
RP11-44F21.5	1.04733	1.5923	7.31193	9.17734e-13	9.30435e-12	17.6748
PTK6	1.13432	3.00855	7.30664	9.51347e-13	9.63509e-12	17.6395
COL17A1	1.73554	2.02317	7.29162	1.05334e-12	1.06349e-11	17.5394
MT1A	-1.36161	1.62138	-7.28782	1.08088e-12	1.08922e-11	17.5141
FOXA1	1.10692	3.98667	7.24712	1.42315e-12	1.42089e-11	17.2438
MAP7D2	1.06713	1.23732	7.24232	1.47e-12	1.46516e-11	17.212
IGHV1-69-2	2.1361	5.18024	7.24133	1.47989e-12	1.47401e-11	17.2054
GALNT6	1.1774	2.93775	7.2403	1.49012e-12	1.48294e-11	17.1987
MUC3A	1.47567	1.61601	7.23121	1.58424e-12	1.57338e-11	17.1385
LINC00261	-1.18193	1.57197	-7.23028	1.59426e-12	1.58118e-11	17.1323
IGHV3-21	2.00948	5.7892	7.22044	1.70335e-12	1.68594e-11	17.0673
C2	-1.12341	3.7553	-7.21089	1.81625e-12	1.7901e-11	17.0043
IGKV3D-15	1.60138	2.46535	7.2105	1.82103e-12	1.79451e-11	17.0017
VCAN	1.18933	3.55627	7.20848	1.84595e-12	1.81845e-11	16.9884
IGLV3-19	2.13157	6.80971	7.19961	1.95927e-12	1.92748e-11	16.9299
IGHV3-53	1.70899	3.63324	7.19624	2.00407e-12	1.97056e-11	16.9077
HLA-DRB5	-1.54396	7.46595	-7.19223	2.05869e-12	2.02188e-11	16.8813
IGHV3-15	1.95243	5.92134	7.18976	2.09305e-12	2.05251e-11	16.865
IGKV3-7	1.45874	2.39189	7.18756	2.12411e-12	2.08114e-11	16.8505
CDHR3	-1.10288	1.1221	-7.18013	2.23253e-12	2.18306e-11	16.8017
PTPN13	-1.2156	2.74296	-7.17829	2.26021e-12	2.20902e-11	16.7896
MGP	-1.15399	6.07356	-7.17657	2.28637e-12	2.23309e-11	16.7783
HIST1H2BC	1.15942	2.55767	7.17582	2.29781e-12	2.24389e-11	16.7734
IGLV2-14	1.98806	7.15655	7.17188	2.35918e-12	2.29998e-11	16.7475
IGHV4-28	1.5968	3.21688	7.16517	2.46746e-12	2.40073e-11	16.7034
IGLV1-47	1.9402	6.07907	7.16089	2.53906e-12	2.46587e-11	16.6753
FNDC1	1.22565	2.06598	7.16075	2.54142e-12	2.46751e-11	16.6744
COL1A2	1.30147	6.80359	7.158	2.58854e-12	2.51059e-11	16.6564
IGKV1-9	1.97179	5.39888	7.15593	2.62473e-12	2.54273e-11	16.6428
PMAIP1	1.12886	2.88186	7.14865	2.7554e-12	2.66577e-11	16.5951
MIR647	1.03609	2.52153	7.14424	2.83755e-12	2.74162e-11	16.5662
PRSS12	-1.08808	1.52495	-7.1434	2.85352e-12	2.75613e-11	16.5607
HTR3A	1.21477	1.15676	7.14235	2.87364e-12	2.77465e-11	16.5538
IRX2	-1.60978	2.75345	-7.13222	3.07439e-12	2.95672e-11	16.4875
IGHJ2	1.79781	3.49642	7.12644	3.19494e-12	3.06772e-11	16.4498
MS4A8	-1.43266	1.37466	-7.12581	3.20827e-12	3.07993e-11	16.4457
MAOA	-1.22491	4.33642	-7.11587	3.42762e-12	3.2851e-11	16.3808
AHNAK2	1.19341	2.15585	7.10113	3.78026e-12	3.60769e-11	16.2846
SPNS2	-1.09715	2.85347	-7.07917	4.37255e-12	4.15122e-11	16.1418
ADAMDEC1	1.2147	1.89811	7.07604	4.4641e-12	4.23401e-11	16.1214
IGKV3D-11	1.39256	2.34165	7.07579	4.47146e-12	4.24029e-11	16.1198
SNORA73B	1.06121	2.01368	7.07382	4.53038e-12	4.29477e-11	16.107
IGKV3D-20	1.70367	3.54536	7.07256	4.56808e-12	4.3284e-11	16.0989
HLA-DRB1	-1.25387	9.10051	-7.07204	4.58388e-12	4.34268e-11	16.0955
CDKN2A	1.41017	1.82333	7.07015	4.64154e-12	4.39445e-11	16.0832
IGHV3-30	1.90173	5.78505	7.06886	4.68127e-12	4.42847e-11	16.0748
RP11-302F12.1	-1.34866	2.68937	-7.04802	5.37203e-12	5.05572e-11	15.9398
RP11-510N19.5	1.0415	1.7307	7.04306	5.55082e-12	5.21389e-11	15.9076
AKR7A3	1.49057	1.58061	7.02865	6.10371e-12	5.71576e-11	15.8145
AIM2	1.23779	1.8458	7.02054	6.4381e-12	6.0202e-11	15.7622
IGKV1OR2-108	1.60196	2.78219	7.00387	7.18338e-12	6.68392e-11	15.6547
TSC22D3	-1.00129	5.38552	-7.00017	7.35989e-12	6.84161e-11	15.6309
IGHV4-59	1.94392	5.71642	6.99009	7.86294e-12	7.28835e-11	15.566
IGLV4-69	1.9934	5.12447	6.9788	8.4664e-12	7.8266e-11	15.4935
PTN	-1.19562	2.22383	-6.97161	8.87461e-12	8.19228e-11	15.4473
SNORD104	1.07787	3.57376	6.96685	9.15509e-12	8.43519e-11	15.4168
HLA-DPB1	-1.1446	7.05302	-6.95705	9.76001e-12	8.97555e-11	15.354
IGHV3-11	1.90404	5.40488	6.95415	9.94686e-12	9.1445e-11	15.3354
COL7A1	1.00623	1.24784	6.95309	1.00155e-11	9.20612e-11	15.3287
MXRA5	1.1615	3.29228	6.95043	1.01909e-11	9.35855e-11	15.3117
IGLV1-51	1.93562	6.66478	6.93165	1.15182e-11	1.05212e-10	15.1916
LCN2	1.93831	5.48102	6.91939	1.2474e-11	1.13675e-10	15.1134
IGLV2-23	1.91627	6.70284	6.91571	1.27764e-11	1.16359e-10	15.0899
KCNK1	1.02713	3.26764	6.91454	1.28732e-11	1.17204e-10	15.0825
FAM183A	-1.25827	1.76951	-6.90839	1.33978e-11	1.2179e-10	15.0434
HIST1H2BG	1.1164	1.31259	6.90451	1.37402e-11	1.24786e-10	15.0186
C5orf49	-1.04299	1.40492	-6.89997	1.41506e-11	1.28354e-10	14.9898
BMP5	-1.03231	2.0056	-6.89023	1.5073e-11	1.36254e-10	14.9279
FCER1A	-1.2908	2.03363	-6.88944	1.51504e-11	1.36933e-10	14.9228
C4BPA	-2.04585	5.40322	-6.87425	1.67159e-11	1.50523e-10	14.8264
LRRN4	-1.4564	2.43413	-6.87365	1.67799e-11	1.51076e-10	14.8227
IGKV1-8	1.52624	2.53865	6.87326	1.6823e-11	1.51417e-10	14.8202
RSPH1	-1.08692	1.57964	-6.86904	1.72878e-11	1.55409e-10	14.7935
IGHV1-2	2.03588	5.28474	6.85147	1.93648e-11	1.73253e-10	14.6822
ID1	-1.2477	5.18348	-6.8493	1.96378e-11	1.75481e-10	14.6685
KRT15	1.31642	2.21035	6.84356	2.03778e-11	1.81843e-10	14.6323
ALDH3B1	-1.05467	4.06823	-6.84102	2.07144e-11	1.84762e-10	14.6162
GPR87	1.54389	1.73301	6.81771	2.40647e-11	2.13245e-10	14.4693
CXCL14	2.21972	3.95404	6.80982	2.53152e-11	2.23884e-10	14.4196
BASP1	1.2261	4.67999	6.80769	2.56634e-11	2.26688e-10	14.4062
IGKV1-17	1.85014	4.94078	6.80204	2.66097e-11	2.34621e-10	14.3707
TESC	1.94066	3.83694	6.7966	2.75539e-11	2.4269e-10	14.3366
IGHV3-48	1.73952	3.88848	6.78904	2.89209e-11	2.5427e-10	14.2891
ST6GALNAC1	1.43239	3.66056	6.7881	2.90972e-11	2.55704e-10	14.2832
NKG7	-1.14265	3.40207	-6.78445	2.97849e-11	2.6163e-10	14.2603
IGHV3-66	1.53175	3.01535	6.77762	3.11144e-11	2.72856e-10	14.2175
KCNK5	1.10314	3.70152	6.77248	3.21525e-11	2.81791e-10	14.1853
IGKV3OR2-268	1.2066	1.81434	6.77153	3.23494e-11	2.83431e-10	14.1794
CTD-2589M5.4	-1.13658	1.55869	-6.77042	3.25796e-11	2.85277e-10	14.1724
XAGE2B	-1.35543	1.12472	-6.71361	4.67718e-11	4.03497e-10	13.8182
PGC	-3.18138	4.82863	-6.6989	5.13455e-11	4.41194e-10	13.7268
CT83	1.7309	1.64628	6.67276	6.05724e-11	5.17053e-10	13.565
CEBPA	-1.01731	3.06631	-6.66836	6.22791e-11	5.31155e-10	13.5378
SMKR1	1.09216	1.57407	6.66493	6.3639e-11	5.42041e-10	13.5166
PRRX2	1.07208	1.81962	6.66251	6.46165e-11	5.49965e-10	13.5017
IGHV2-26	1.84492	3.75553	6.66005	6.56266e-11	5.584e-10	13.4865
SLC16A9	1.28318	1.83381	6.65992	6.56836e-11	5.58803e-10	13.4857
SPAG6	-1.03477	1.09283	-6.633	7.78071e-11	6.57537e-10	13.3198
IGKV1-6	1.74551	4.69541	6.62679	8.09009e-11	6.82596e-10	13.2817
IGHV1-67	1.12107	1.60155	6.622	8.33694e-11	7.02307e-10	13.2523
IGKV1-16	1.86404	5.02499	6.62174	8.35042e-11	7.03341e-10	13.2507
SCGB3A2	-2.673	6.00018	-6.61686	8.61031e-11	7.24291e-10	13.2207
WFDC2	1.42182	7.38181	6.61638	8.63625e-11	7.26368e-10	13.2177
IGKV1-33	1.13295	1.24604	6.61169	8.89385e-11	7.46636e-10	13.189
QPCT	1.47853	3.15146	6.60652	9.18619e-11	7.6996e-10	13.1573
IGHV2-5	1.70956	3.50712	6.57956	1.0873e-10	9.05495e-10	12.9923
HIST1H2AE	1.1524	1.42697	6.57739	1.10207e-10	9.16881e-10	12.9791
RHOBTB2	-1.00874	3.95838	-6.56563	1.18591e-10	9.83825e-10	12.9074
IGHJ1	1.464	2.13818	6.56157	1.21633e-10	1.00792e-09	12.8826
IGKV1-39	1.43707	1.9973	6.54128	1.37989e-10	1.13796e-09	12.7591
COL6A3	1.03007	4.78809	6.5309	1.47171e-10	1.21111e-09	12.6961
RRAD	-1.34031	3.53709	-6.52992	1.48069e-10	1.21799e-09	12.6902
IER3	1.03035	5.60731	6.51847	1.58958e-10	1.30334e-09	12.6207
LRRC15	1.15548	1.83911	6.51253	1.6492e-10	1.34938e-09	12.5847
IGLV1-44	1.79719	6.34824	6.50712	1.70528e-10	1.3939e-09	12.552
PRAME	1.57228	1.45367	6.48639	1.9383e-10	1.57818e-09	12.4267
PCP4	1.78387	1.9523	6.47914	2.02691e-10	1.64689e-09	12.383
IGLV2-8	1.7239	4.88081	6.47842	2.0359e-10	1.65373e-09	12.3787
HGD	1.45919	1.94479	6.47758	2.04651e-10	1.66188e-09	12.3736
RP11-211G23.2	1.02932	0.958796	6.4766	2.0589e-10	1.67125e-09	12.3677
UCHL1	1.82903	3.22535	6.45743	2.31667e-10	1.87061e-09	12.2523
HOXB7	1.15472	2.41326	6.4518	2.39822e-10	1.93324e-09	12.2185
PLA2G4A	1.35652	3.40736	6.44876	2.44337e-10	1.96719e-09	12.2003
CST2	1.04631	1.48426	6.44282	2.53407e-10	2.03825e-09	12.1646
IGHV3OR16-9	1.01043	1.41889	6.44135	2.5571e-10	2.05564e-09	12.1558
IGHV1-69	1.85682	3.82882	6.43781	2.61312e-10	2.09837e-09	12.1346
TNS4	1.43037	1.82308	6.40842	3.12814e-10	2.49887e-09	11.9587
ROS1	-1.25967	2.93432	-6.4013	3.26695e-10	2.60229e-09	11.9163
IGHA2	1.73584	7.04391	6.40039	3.28523e-10	2.61578e-09	11.9108
IGHV1OR15-9	1.20492	1.73498	6.39693	3.35529e-10	2.66973e-09	11.8902
IGHV4-61	1.50524	2.87066	6.39267	3.4436e-10	2.73421e-09	11.8648
LDLRAD1	-1.10702	1.48095	-6.38777	3.54794e-10	2.8123e-09	11.8356
S100A8	-1.49379	4.03465	-6.38512	3.60571e-10	2.85731e-09	11.8199
MUC4	1.27245	2.13362	6.38489	3.61079e-10	2.86095e-09	11.8185
ITGB4	1.21873	4.52782	6.36445	4.08875e-10	3.22346e-09	11.697
IGHV1OR15-2	1.28943	1.92845	6.35631	4.29587e-10	3.379e-09	11.6487
CLDN10	1.42084	1.6722	6.35603	4.30312e-10	3.38386e-09	11.647
CACNG4	-1.28995	1.97573	-6.35484	4.33438e-10	3.40653e-09	11.64
COL9A2	1.09603	2.43188	6.34741	4.53406e-10	3.55438e-09	11.596
KRT16	1.31937	1.38105	6.34625	4.56597e-10	3.57891e-09	11.5891
GPX2	2.5275	3.2363	6.34574	4.58026e-10	3.58963e-09	11.5861
IGLV3-25	1.82584	6.57648	6.34036	4.73194e-10	3.70105e-09	11.5542
MT-ND6	-1.10649	10.4247	-6.32557	5.17462e-10	4.02626e-09	11.4669
TRIM31	1.00463	1.13396	6.31747	5.43416e-10	4.21865e-09	11.419
IGHV1-58	1.58404	2.76374	6.31581	5.48891e-10	4.25832e-09	11.4092
CX3CL1	-1.2242	3.69258	-6.3083	5.74311e-10	4.44372e-09	11.365
IGHM	1.89929	7.27306	6.30184	5.97147e-10	4.61368e-09	11.3269
DUSP4	1.2972	3.01314	6.29747	6.13067e-10	4.7298e-09	11.3012
HIST1H1C	1.09157	5.76126	6.28106	6.76635e-10	5.19415e-09	11.2049
CASC9	1.09994	1.05389	6.27743	6.91553e-10	5.30378e-09	11.1836
RP11-295M3.4	-1.36349	1.99516	-6.27691	6.93744e-10	5.31919e-09	11.1805
IGHV3-74	1.62306	4.97669	6.2733	7.08924e-10	5.43071e-09	11.1593
IGHV2-70	1.61895	3.41166	6.26643	7.38777e-10	5.65037e-09	11.1191
IGKV1D-8	1.22233	2.08896	6.26443	7.47667e-10	5.71164e-09	11.1074
IGKV2D-40	1.54767	2.44	6.25773	7.78303e-10	5.93646e-09	11.0682
IGHV3-49	1.76015	4.81195	6.24281	8.50967e-10	6.46693e-09	10.981
C2orf54	-1.06745	2.53781	-6.224	9.52111e-10	7.186e-09	10.8714
IGLV3-10	1.89903	5.2251	6.2151	1.00396e-09	7.55976e-09	10.8196
IGHA1	1.69729	10.4445	6.21176	1.02414e-09	7.70272e-09	10.8002
ISG15	1.13181	5.99277	6.19151	1.15523e-09	8.6519e-09	10.6826
FOLR1	-1.6755	5.7412	-6.1766	1.26201e-09	9.4238e-09	10.5963
SLC16A14	1.24448	2.05811	6.17367	1.28414e-09	9.57682e-09	10.5794
HIST3H2A	1.27157	2.53107	6.17081	1.30605e-09	9.73402e-09	10.5628
IGLV2-11	1.70741	6.10967	6.17015	1.31117e-09	9.76968e-09	10.559
CEMIP	1.11796	2.54646	6.15903	1.40032e-09	1.04048e-08	10.4948
TREM1	-1.17665	3.43322	-6.15881	1.40212e-09	1.04162e-08	10.4936
PAEP	2.26987	2.33875	6.15224	1.45764e-09	1.08018e-08	10.4557
SCGB3A1	-2.53713	5.68859	-6.15143	1.46462e-09	1.08473e-08	10.451
MUC21	1.80374	2.94172	6.15139	1.46498e-09	1.08479e-08	10.4508
CILP	1.03619	1.54318	6.1413	1.5549e-09	1.14802e-08	10.3927
IGHV4-4	1.43847	2.38213	6.13742	1.59086e-09	1.17398e-08	10.3704
HLA-DQA1	-1.11193	5.02767	-6.1258	1.70358e-09	1.25415e-08	10.3036
CIT	1.14998	2.74999	6.11947	1.76821e-09	1.29977e-08	10.2672
IGHV4-31	1.69382	4.3273	6.1105	1.86387e-09	1.36716e-08	10.2158
CD24	1.16377	5.98817	6.0985	1.99994e-09	1.46329e-08	10.1471
RNF128	-1.17091	2.63052	-6.09092	2.09074e-09	1.52686e-08	10.1038
IGHV3-7	1.2579	2.48929	6.08103	2.21539e-09	1.61285e-08	10.0473
SFTPB	-2.25854	9.82633	-6.07138	2.34397e-09	1.70305e-08	9.99232
SIX2	1.02015	1.25155	6.05303	2.60875e-09	1.88721e-08	9.88797
HHIPL2	1.08693	1.03597	6.0487	2.67546e-09	1.93403e-08	9.86335
GCLC	1.17631	2.93503	6.0444	2.74329e-09	1.97964e-08	9.83894
RNASE1	-1.19087	8.05152	-6.03054	2.97355e-09	2.13814e-08	9.76037
MUC13	1.83551	1.9466	6.02957	2.9903e-09	2.14965e-08	9.75489
AC246787.4	1.19971	1.81162	6.02801	3.01763e-09	2.16823e-08	9.74602
ATHL1	1.30828	3.96896	6.02143	3.13497e-09	2.24674e-08	9.70884
IGHV3-73	1.83244	4.19891	5.99706	3.6103e-09	2.57067e-08	9.57124
TIMM8AP1	1.00965	1.56697	5.98841	3.79541e-09	2.69688e-08	9.52252
SCNN1B	-1.18582	3.65342	-5.98454	3.88121e-09	2.75315e-08	9.50073
IGHV1-12	1.15096	1.83016	5.97697	4.05456e-09	2.87054e-08	9.45816
AL122127.2	1.00576	1.8244	5.96604	4.31795e-09	3.04851e-08	9.39683
IGHV3-20	1.28309	2.26971	5.94274	4.93691e-09	3.4654e-08	9.26633
TNNT1	1.45581	2.25187	5.93811	5.06979e-09	3.55226e-08	9.24046
IGKV2D-29	1.61205	3.42037	5.9264	5.42159e-09	3.78604e-08	9.17511
PFN2	1.06245	4.27768	5.92178	5.56706e-09	3.88298e-08	9.14932
AC103563.5	1.07256	1.43059	5.91024	5.94688e-09	4.13259e-08	9.08504
FGL1	1.73718	1.68197	5.90395	6.16417e-09	4.27763e-08	9.05009
IGKV1-27	1.59101	4.76071	5.89813	6.37248e-09	4.41469e-08	9.01773
GJB3	1.18672	1.66099	5.8978	6.38435e-09	4.42186e-08	9.01592
MUC15	-1.12994	2.2619	-5.89231	6.58729e-09	4.55378e-08	8.98545
TMEM59L	1.44349	1.78507	5.88599	6.82866e-09	4.70782e-08	8.95041
PPP1R14C	-1.05876	2.86021	-5.85613	8.09132e-09	5.53388e-08	8.78524
IGLV7-43	1.47635	3.75609	5.83807	8.96265e-09	6.10692e-08	8.68569
ACHE	1.03964	1.77843	5.83622	9.05672e-09	6.16814e-08	8.67553
VSTM2L	1.42456	4.31465	5.82711	9.53543e-09	6.47981e-08	8.62541
SLC22A3	-1.07981	2.99236	-5.82513	9.64217e-09	6.55006e-08	8.61457
IGKV6-21	1.48922	2.75125	5.80404	1.08593e-08	7.32575e-08	8.4989
IGKV2-28	1.01956	1.33348	5.80399	1.08623e-08	7.32691e-08	8.49863
NT5E	1.14099	3.38644	5.80365	1.08831e-08	7.34012e-08	8.49677
IGHV1-3	1.311	1.95095	5.79983	1.11199e-08	7.48941e-08	8.47583
BARX1	1.54196	1.44475	5.78292	1.22276e-08	8.20144e-08	8.38345
LY6K	1.00537	1.15995	5.77008	1.31402e-08	8.78523e-08	8.31344
IGKV1OR2-6	1.03379	1.52559	5.75803	1.40567e-08	9.36477e-08	8.24786
MUC5B	1.95725	2.96034	5.75037	1.46714e-08	9.75423e-08	8.20623
IGLV7-46	1.47287	3.93251	5.74973	1.47237e-08	9.78794e-08	8.20277
IGLV5-45	1.46286	3.29623	5.71431	1.7934e-08	1.18264e-07	8.01099
TUBB2B	1.23837	1.57461	5.69302	2.01816e-08	1.32428e-07	7.89622
IGHV6-1	1.20741	2.11568	5.69103	2.04055e-08	1.33822e-07	7.88549
IL37	1.51431	1.5328	5.69009	2.05121e-08	1.34476e-07	7.88043
TMPRSS2	-1.02099	3.94741	-5.66321	2.37955e-08	1.55009e-07	7.73614
KLK10	-1.17118	1.78101	-5.63872	2.72281e-08	1.75957e-07	7.60521
IGKV1D-39	1.10635	1.42014	5.61715	3.0648e-08	1.9701e-07	7.49028
BMP6	-1.0353	1.84107	-5.61118	3.16656e-08	2.03283e-07	7.45856
VIL1	1.17217	1.0896	5.59612	3.43825e-08	2.19806e-07	7.37862
FOXA2	-1.14123	3.13132	-5.59349	3.48787e-08	2.22759e-07	7.3647
LY6D	1.26231	1.26735	5.58885	3.57727e-08	2.28144e-07	7.34013
IGHV3-64	1.26793	2.10914	5.58881	3.57817e-08	2.28176e-07	7.33989
MIR8071-2	1.02266	2.05295	5.58309	3.6915e-08	2.34865e-07	7.30961
IGKV1D-16	1.27325	2.42898	5.54203	4.61357e-08	2.90397e-07	7.09317
ALOX15B	-1.30292	3.70977	-5.53544	4.78101e-08	3.00515e-07	7.05857
IL20RB	1.01626	1.25401	5.50774	5.55217e-08	3.46414e-07	6.91347
TCN1	1.5961	1.6384	5.50549	5.61979e-08	3.50484e-07	6.90172
TFF1	2.07349	2.0427	5.49738	5.87026e-08	3.65363e-07	6.85942
ANGPTL4	1.22586	3.52853	5.46163	7.11094e-08	4.37896e-07	6.67346
LINC01436	1.2708	1.94601	5.45371	7.41821e-08	4.56019e-07	6.63244
HPGD	-1.29565	3.53212	-5.43308	8.28131e-08	5.06942e-07	6.52573
CRLF1	1.76774	3.13754	5.41521	9.10667e-08	5.54906e-07	6.43363
MIR3189	1.0788	1.6611	5.3993	9.90828e-08	6.0068e-07	6.35187
HOXC10	1.05945	1.00644	5.39449	1.0164e-07	6.15414e-07	6.32718
FDCSP	1.22904	2.02532	5.37286	1.13944e-07	6.85576e-07	6.21646
UBD	1.09729	2.87756	5.37066	1.15271e-07	6.92635e-07	6.20524
AKR1B10	1.9317	1.98961	5.37031	1.15484e-07	6.93771e-07	6.20346
IGLV1-36	1.42505	3.18782	5.35314	1.26417e-07	7.55872e-07	6.11584
SLC34A2	-1.39981	8.02855	-5.35162	1.27426e-07	7.61284e-07	6.10813
C1orf116	-1.13652	4.94956	-5.34278	1.33487e-07	7.96681e-07	6.06313
IGLV2-18	1.30019	2.99093	5.34158	1.34328e-07	8.0145e-07	6.05705
IGHD3-3	1.05784	1.60892	5.29018	1.75737e-07	1.03321e-06	5.79689
IGKV5-2	1.17022	2.18064	5.26328	2.02091e-07	1.17924e-06	5.66167
IGKV1-12	1.0872	2.40243	5.25773	2.07989e-07	1.21147e-06	5.63384
HLA-DQB1	-1.00247	5.73173	-5.23323	2.36071e-07	1.36592e-06	5.51132
CYP2B7P	-1.40592	4.17429	-5.22151	2.50771e-07	1.44811e-06	5.4529
AGT	1.14359	2.31043	5.19312	2.90149e-07	1.66267e-06	5.31186
IGKV2-30	1.14524	2.59656	5.17926	3.11478e-07	1.77722e-06	5.24329
IGKV2-24	1.35092	4.20244	5.16258	3.39181e-07	1.92812e-06	5.16094
RP11-326C3.2	1.22892	2.86817	5.15745	3.48174e-07	1.97636e-06	5.13565
ARSE	1.0778	2.68502	5.07887	5.1829e-07	2.87656e-06	4.75139
KRT6A	1.60186	1.87746	5.06612	5.52574e-07	3.05551e-06	4.68956
IGHV3-13	1.3201	3.1863	5.05982	5.70311e-07	3.14852e-06	4.65906
FGB	2.01033	1.97981	5.05781	5.76088e-07	3.17801e-06	4.64933
HLA-DRB6	-1.13314	4.99507	-5.05073	5.96883e-07	3.28683e-06	4.61511
IGLV4-60	1.36803	2.80475	5.04461	6.15465e-07	3.38245e-06	4.58553
IGLC7	1.37834	3.28776	5.00624	7.45177e-07	4.05562e-06	4.40103
CCL19	1.17443	4.04866	4.99291	7.96147e-07	4.32214e-06	4.33722
PCSK1N	1.10573	2.23641	4.98245	8.38511e-07	4.53736e-06	4.28723
IGLV3-27	1.39326	3.54065	4.94186	1.02436e-06	5.48206e-06	4.09426
CDA	1.18768	2.96318	4.92049	1.13758e-06	6.05304e-06	3.99325
IGHV3-72	1.15732	3.28129	4.90753	1.21202e-06	6.42742e-06	3.9322
IGLV9-49	1.32268	2.94435	4.90428	1.2314e-06	6.52551e-06	3.91692
GPR110	1.03958	1.9866	4.89387	1.29555e-06	6.84494e-06	3.86801
SFTA3	-1.07889	4.52307	-4.87356	1.43016e-06	7.50992e-06	3.77283
SPRR1B	1.29497	1.35146	4.8568	1.5512e-06	8.09383e-06	3.69463
SERPINB5	1.00566	1.12794	4.84208	1.6657e-06	8.65444e-06	3.62609
HOXB9	1.00929	0.94702	4.81242	1.92159e-06	9.90778e-06	3.48861
PRSS3P2	1.29884	1.48445	4.80855	1.95765e-06	1.00857e-05	3.47073
IGLV8-61	1.41617	4.52861	4.79741	2.06509e-06	1.05916e-05	3.41934
KLK11	-1.26509	2.33391	-4.79145	2.12488e-06	1.0881e-05	3.3919
HABP2	1.05409	2.01838	4.77821	2.26384e-06	1.15571e-05	3.33099
SMOC1	1.03982	1.38727	4.76939	2.36113e-06	1.20412e-05	3.29054
IVL	1.0067	1.15599	4.74846	2.60853e-06	1.32358e-05	3.19478
INHA	1.05759	1.066	4.73372	2.79749e-06	1.41397e-05	3.12758
CCL18	-1.0853	5.59585	-4.67415	3.70432e-06	1.84448e-05	2.85797
[truncated: 29 more rows]
