# Supplementary material for: Prognostic Impact of the Angiogenic Gene POSTN and Its Related Genes on Lung Adenocarcinoma
Source: Front Oncol. 2022 Jun 27;12:699824. doi: 10.3389/fonc.2022.699824 (PMC9271775; doi:10.3389/fonc.2022.699824)
Supplement: Supplementary Table 5 — Various terms were associated with LUAD pathogenesis, such as connective tissue development, collagen fibril organization, bleb assembly, and gap junction assembly were exhibited. [file Table_5.xlsx]

## Sheet: enrichGO
ONTOLOGY	ID	Description	GeneRatio	BgRatio	pvalue	p.adjust	qvalue	geneID	Count
BP	GO:0030198	extracellular matrix organization	30/101	395/18866	1.5259e-26	1.66376e-23	1.29943e-23	ADAM12/COL10A1/COL11A1/COL1A1/COL1A2/COL3A1/COL5A1/COL5A2/COL6A3/COL7A1/COMP/DCN/DPT/FAP/FBLN5/GREM1/ITGA11/JAM3/LOXL2/MFAP2/MMP11/MYH11/PHLDB2/POSTN/RECK/SERPINH1/SFRP2/SULF1/TIMP1/VCAN	30
BP	GO:0043062	extracellular structure organization	30/101	396/18866	1.64485e-26	1.66376e-23	1.29943e-23	ADAM12/COL10A1/COL11A1/COL1A1/COL1A2/COL3A1/COL5A1/COL5A2/COL6A3/COL7A1/COMP/DCN/DPT/FAP/FBLN5/GREM1/ITGA11/JAM3/LOXL2/MFAP2/MMP11/MYH11/PHLDB2/POSTN/RECK/SERPINH1/SFRP2/SULF1/TIMP1/VCAN	30
BP	GO:0030199	collagen fibril organization	13/101	55/18866	1.60852e-18	1.08468e-15	8.47156e-16	COL11A1/COL1A1/COL1A2/COL3A1/COL5A1/COL5A2/COMP/DPT/GREM1/LOXL2/MMP11/SERPINH1/SFRP2	13
BP	GO:0031589	cell-substrate adhesion	15/101	359/18866	7.84366e-10	3.96693e-07	3.09824e-07	AXL/CDH13/COL1A1/COL3A1/FBLN5/FERMT2/GREM1/ITGA11/JAM3/MYADM/PEAK1/PHLDB2/PLAU/POSTN/THY1	15
BP	GO:0007160	cell-matrix adhesion	12/101	230/18866	3.70859e-09	1.5005e-06	1.17192e-06	CDH13/COL3A1/FBLN5/FERMT2/GREM1/ITGA11/JAM3/PEAK1/PHLDB2/PLAU/POSTN/THY1	12
BP	GO:0051216	cartilage development	11/101	197/18866	8.52926e-09	2.87578e-06	2.24604e-06	COL11A1/COL1A1/COMP/GREM1/LOXL2/MGP/SERPINH1/SFRP2/SULF1/TIMP1/ZEB1	11
BP	GO:0061448	connective tissue development	12/101	262/18866	1.59521e-08	4.61015e-06	3.60061e-06	COL11A1/COL1A1/COL5A1/COMP/GREM1/LOXL2/MGP/SERPINH1/SFRP2/SULF1/TIMP1/ZEB1	12
BP	GO:0003012	muscle system process	15/101	467/18866	2.71896e-08	6.87557e-06	5.36994e-06	ACTG2/CNN1/COMP/FBXO32/GJA1/GJA5/GPER1/LMCD1/LMOD1/MYH11/MYL9/MYLK/PDE5A/SULF1/VIM	15
BP	GO:0006936	muscle contraction	13/101	362/18866	6.86961e-08	1.54414e-05	1.206e-05	ACTG2/CNN1/COMP/GJA1/GJA5/GPER1/LMOD1/MYH11/MYL9/MYLK/PDE5A/SULF1/VIM	13
BP	GO:0010470	regulation of gastrulation	6/101	43/18866	1.0522e-07	2.1286e-05	1.66247e-05	COL5A1/COL5A2/GJA1/MYADM/PHLDB2/SFRP2	6
BP	GO:0032963	collagen metabolic process	8/101	113/18866	1.64086e-07	3.01769e-05	2.35687e-05	COL1A1/COL1A2/COL5A1/FAP/MMP11/RCN3/SERPINH1/VIM	8
BP	GO:0001503	ossification	13/101	412/18866	3.04653e-07	5.13595e-05	4.01127e-05	COL11A1/COL1A1/COL1A2/COL5A2/COMP/CTHRC1/FHL2/GREM1/ID3/ITGA11/MGP/SFRP2/VCAN	13
BP	GO:0030336	negative regulation of cell migration	12/101	350/18866	3.73551e-07	5.81302e-05	4.54008e-05	ADARB1/COL3A1/CXCL12/DCN/GJA1/GREM1/PHLDB2/RECK/SFRP2/SULF1/THY1/TIMP1	12
BP	GO:0034329	cell junction assembly	13/101	434/18866	5.49347e-07	7.86588e-05	6.14339e-05	EFNB2/FERMT2/GJA1/GJA5/GJB2/GREM1/HEG1/JAM3/PEAK1/PHLDB2/THBS2/THY1/TPBG	13
BP	GO:2000146	negative regulation of cell motility	12/101	365/18866	5.83234e-07	7.86588e-05	6.14339e-05	ADARB1/COL3A1/CXCL12/DCN/GJA1/GREM1/PHLDB2/RECK/SFRP2/SULF1/THY1/TIMP1	12
BP	GO:0002063	chondrocyte development	5/101	32/18866	7.14499e-07	9.03394e-05	7.05567e-05	COL11A1/COMP/SERPINH1/SFRP2/SULF1	5
BP	GO:0040013	negative regulation of locomotion	12/101	397/18866	1.40975e-06	0.000167761	0.000131024	ADARB1/COL3A1/CXCL12/DCN/GJA1/GREM1/PHLDB2/RECK/SFRP2/SULF1/THY1/TIMP1	12
BP	GO:0051271	negative regulation of cellular component movement	12/101	400/18866	1.52474e-06	0.000171364	0.000133839	ADARB1/COL3A1/CXCL12/DCN/GJA1/GREM1/PHLDB2/RECK/SFRP2/SULF1/THY1/TIMP1	12
BP	GO:0007517	muscle organ development	12/101	407/18866	1.82595e-06	0.000185139	0.000144597	ADARB1/COL11A1/COL3A1/COL6A3/DCN/EFNB2/GJA1/GREM1/HEG1/ID3/ITGA11/MYLK	12
BP	GO:0002062	chondrocyte differentiation	7/101	108/18866	1.83034e-06	0.000185139	0.000144597	COL11A1/COMP/GREM1/LOXL2/SERPINH1/SFRP2/SULF1	7
BP	GO:0010810	regulation of cell-substrate adhesion	9/101	217/18866	2.49502e-06	0.000240353	0.00018772	CDH13/COL1A1/GREM1/MYADM/PEAK1/PHLDB2/PLAU/POSTN/THY1	9
BP	GO:0001952	regulation of cell-matrix adhesion	7/101	125/18866	4.86061e-06	0.000446955	0.00034908	CDH13/GREM1/PEAK1/PHLDB2/PLAU/POSTN/THY1	7
BP	GO:0045995	regulation of embryonic development	7/101	134/18866	7.69301e-06	0.000672996	0.000525622	COL5A1/COL5A2/GJA1/MYADM/PHLDB2/SFRP2/SULF1	7
BP	GO:0007369	gastrulation	8/101	189/18866	7.98414e-06	0.000672996	0.000525622	COL11A1/COL5A1/COL5A2/COL7A1/GJA1/MYADM/PHLDB2/SFRP2	8
BP	GO:0045992	negative regulation of embryonic development	4/101	25/18866	8.97722e-06	0.000724765	0.000566055	COL5A1/COL5A2/SFRP2/SULF1	4
BP	GO:0032964	collagen biosynthetic process	5/101	53/18866	9.31483e-06	0.000724765	0.000566055	COL1A1/COL5A1/RCN3/SERPINH1/VIM	5
BP	GO:0060537	muscle tissue development	11/101	409/18866	1.2018e-05	0.000900462	0.000703277	COL11A1/COL3A1/DCN/EFNB2/FHL2/GJA1/GJA5/GREM1/HEG1/MYH11/MYLK	11
BP	GO:0045216	cell-cell junction organization	8/101	210/18866	1.71757e-05	0.00124095	0.000969201	CDH13/EFNB2/GJA1/GJA5/GJB2/HEG1/JAM3/SVEP1	8
BP	GO:0006027	glycosaminoglycan catabolic process	5/101	61/18866	1.86676e-05	0.00128479	0.00100344	CEMIP/DCN/PRELP/SDC2/VCAN	5
BP	GO:0033688	regulation of osteoblast proliferation	4/101	30/18866	1.90527e-05	0.00128479	0.00100344	CTHRC1/FBLN5/GREM1/NPR3	4
BP	GO:0007178	transmembrane receptor protein serine/threonine kinase signaling pathway	10/101	359/18866	2.27209e-05	0.00148272	0.00115804	CILP/COL1A2/COL3A1/COMP/FERMT2/GREM1/SFRP2/SULF1/VIM/ZEB1	10
BP	GO:0032060	bleb assembly	3/101	11/18866	2.38186e-05	0.00150578	0.00117604	EMP1/MYLK/PMP22	3
BP	GO:0006024	glycosaminoglycan biosynthetic process	6/101	108/18866	2.49527e-05	0.00151972	0.00118693	CEMIP/CHPF/DCN/PRELP/SDC2/VCAN	6
BP	GO:1901342	regulation of vasculature development	11/101	444/18866	2.56893e-05	0.00151972	0.00118693	ADAM12/DCN/EFNB2/FBLN5/GPER1/GREM1/PTGIS/RECK/SFRP2/SULF1/THBS2	11
BP	GO:0006939	smooth muscle contraction	6/101	109/18866	2.62928e-05	0.00151972	0.00118693	CNN1/COMP/GPER1/MYH11/MYLK/SULF1	6
BP	GO:0006026	aminoglycan catabolic process	5/101	67/18866	2.95448e-05	0.00166025	0.00129669	CEMIP/DCN/PRELP/SDC2/VCAN	5
BP	GO:0048705	skeletal system morphogenesis	8/101	228/18866	3.0979e-05	0.0016938	0.00132289	COL11A1/COL1A1/COMP/GREM1/MGP/SERPINH1/SFRP2/ZEB1	8
BP	GO:0001649	osteoblast differentiation	8/101	231/18866	3.40005e-05	0.00171772	0.00134157	COL1A1/CTHRC1/FHL2/GREM1/ID3/ITGA11/SFRP2/VCAN	8
BP	GO:0048738	cardiac muscle tissue development	8/101	231/18866	3.40005e-05	0.00171772	0.00134157	COL11A1/EFNB2/FHL2/GJA1/GJA5/GREM1/HEG1/MYH11	8
BP	GO:0071230	cellular response to amino acid stimulus	5/101	69/18866	3.40914e-05	0.00171772	0.00134157	COL1A1/COL1A2/COL3A1/COL5A2/ZEB1	5
BP	GO:0006023	aminoglycan biosynthetic process	6/101	115/18866	3.56018e-05	0.00171772	0.00134157	CEMIP/CHPF/DCN/PRELP/SDC2/VCAN	6
BP	GO:0033687	osteoblast proliferation	4/101	35/18866	3.56621e-05	0.00171772	0.00134157	CTHRC1/FBLN5/GREM1/NPR3	4
BP	GO:0016264	gap junction assembly	3/101	13/18866	4.09651e-05	0.00192726	0.00150523	GJA1/GJA5/GJB2	3
BP	GO:0042692	muscle cell differentiation	10/101	390/18866	4.58353e-05	0.00210738	0.0016459	ADAM12/COMP/EFNB2/FHL2/GPER1/GREM1/LMOD1/MYH11/PTGFRN/ZEB1	10
BP	GO:0048844	artery morphogenesis	5/101	75/18866	5.1044e-05	0.00229471	0.00179221	COL3A1/COMP/EFNB2/GJA5/MYLK	5
BP	GO:0060415	muscle tissue morphogenesis	5/101	76/18866	5.44082e-05	0.00234187	0.00182904	ADARB1/COL11A1/COL3A1/HEG1/MYLK	5
BP	GO:0071229	cellular response to acid chemical	5/101	76/18866	5.44082e-05	0.00234187	0.00182904	COL1A1/COL1A2/COL3A1/COL5A2/ZEB1	5
BP	GO:0001704	formation of primary germ layer	6/101	127/18866	6.21164e-05	0.00261795	0.00204467	COL11A1/COL5A1/COL5A2/COL7A1/GJA1/SFRP2	6
BP	GO:0071559	response to transforming growth factor beta	8/101	258/18866	7.41004e-05	0.00305929	0.00238936	CILP/COL1A1/COL1A2/COL3A1/FERMT2/MXRA5/POSTN/ZEB1	8
BP	GO:0048041	focal adhesion assembly	5/101	83/18866	8.30142e-05	0.0032929	0.00257181	FERMT2/GREM1/PEAK1/PHLDB2/THY1	5
BP	GO:0048644	muscle organ morphogenesis	5/101	83/18866	8.30142e-05	0.0032929	0.00257181	ADARB1/COL11A1/COL3A1/HEG1/MYLK	5
BP	GO:0085029	extracellular matrix assembly	4/101	44/18866	8.91067e-05	0.00346659	0.00270747	COL1A2/FBLN5/MYH11/PHLDB2	4
BP	GO:1901888	regulation of cell junction assembly	7/101	200/18866	0.000100447	0.00383403	0.00299445	GJA1/GREM1/PEAK1/PHLDB2/THBS2/THY1/TPBG	7
BP	GO:0035987	endodermal cell differentiation	4/101	46/18866	0.000106239	0.00398005	0.00310849	COL11A1/COL5A1/COL5A2/COL7A1	4
BP	GO:0060348	bone development	7/101	204/18866	0.000113632	0.00414086	0.00323408	COL1A1/COMP/GJA1/GREM1/SERPINH1/SFRP2/SULF1	7
BP	GO:1905049	negative regulation of metallopeptidase activity	3/101	18/18866	0.000114626	0.00414086	0.00323408	RECK/TIMP1/TIMP3	3
BP	GO:0006029	proteoglycan metabolic process	5/101	90/18866	0.000121999	0.00432988	0.00338171	CHPF/COL11A1/DCN/SULF1/VCAN	5
BP	GO:0009612	response to mechanical stimulus	7/101	209/18866	0.00013206	0.004594	0.003588	COL11A1/COL1A1/COL3A1/CXCL12/DCN/GJA1/POSTN	7
BP	GO:0001933	negative regulation of protein phosphorylation	10/101	444/18866	0.000134038	0.004594	0.003588	ADARB1/GPER1/GREM1/HEG1/ITPRIP/MYADM/SFRP2/SPRY4/THY1/TIMP3	10
BP	GO:0061383	trabecula morphogenesis	4/101	49/18866	0.000136253	0.004594	0.003588	COL1A1/FHL2/GREM1/HEG1	4
BP	GO:0051146	striated muscle cell differentiation	8/101	295/18866	0.000186698	0.0061378	0.00479373	ADAM12/COMP/EFNB2/FHL2/GREM1/LMOD1/MYH11/PTGFRN	8
BP	GO:0007044	cell-substrate junction assembly	5/101	99/18866	0.000191143	0.0061378	0.00479373	FERMT2/GREM1/PEAK1/PHLDB2/THY1	5
BP	GO:0010717	regulation of epithelial to mesenchymal transition	5/101	99/18866	0.000191143	0.0061378	0.00479373	COL1A1/GREM1/LOXL2/PHLDB2/SFRP2	5
BP	GO:0030168	platelet activation	6/101	158/18866	0.000206447	0.00642525	0.00501824	AXL/COL1A1/COL1A2/COL3A1/COMP/MYL9	6
BP	GO:0030203	glycosaminoglycan metabolic process	6/101	158/18866	0.000206447	0.00642525	0.00501824	CEMIP/CHPF/DCN/PRELP/SDC2/VCAN	6
BP	GO:0001706	endoderm formation	4/101	55/18866	0.000214	0.00644413	0.00503299	COL11A1/COL5A1/COL5A2/COL7A1	4
BP	GO:0007162	negative regulation of cell adhesion	8/101	301/18866	0.000214059	0.00644413	0.00503299	CDH13/COL1A1/CXCL12/JAM3/MYADM/PDE5A/PHLDB2/POSTN	8
BP	GO:0060840	artery development	5/101	102/18866	0.000219795	0.00644413	0.00503299	COL3A1/COMP/EFNB2/GJA5/MYLK	5
BP	GO:0150115	cell-substrate junction organization	5/101	102/18866	0.000219795	0.00644413	0.00503299	FERMT2/GREM1/PEAK1/PHLDB2/THY1	5
BP	GO:0014706	striated muscle tissue development	9/101	389/18866	0.00024128	0.00697299	0.00544603	COL11A1/DCN/EFNB2/FHL2/GJA1/GJA5/GREM1/HEG1/MYH11	9
BP	GO:0034446	substrate adhesion-dependent cell spreading	5/101	106/18866	0.000262952	0.0073886	0.00577063	AXL/FERMT2/MYADM/PEAK1/POSTN	5
BP	GO:0007566	embryo implantation	4/101	58/18866	0.000262965	0.0073886	0.00577063	GJA1/PTGIS/RECK/TIMP1	4
BP	GO:0042326	negative regulation of phosphorylation	10/101	484/18866	0.000268536	0.00744175	0.00581214	ADARB1/GPER1/GREM1/HEG1/ITPRIP/MYADM/SFRP2/SPRY4/THY1/TIMP3	10
BP	GO:0003094	glomerular filtration	3/101	24/18866	0.000277759	0.0074921	0.00585147	GJA1/GJA5/SULF1	3
BP	GO:0033622	integrin activation	3/101	24/18866	0.000277759	0.0074921	0.00585147	CXCL12/FERMT2/JAM3	3
BP	GO:0007229	integrin-mediated signaling pathway	5/101	108/18866	0.000286805	0.00763429	0.00596252	COL3A1/FERMT2/ITGA11/THY1/TIMP1	5
BP	GO:0045765	regulation of angiogenesis	9/101	403/18866	0.000312915	0.00805132	0.00628823	ADAM12/DCN/FBLN5/GREM1/PTGIS/RECK/SFRP2/SULF1/THBS2	9
BP	GO:0046697	decidualization	3/101	25/18866	0.000314412	0.00805132	0.00628823	GJA1/GJB2/PTGIS	3
BP	GO:0097205	renal filtration	3/101	25/18866	0.000314412	0.00805132	0.00628823	GJA1/GJA5/SULF1	3
BP	GO:0006022	aminoglycan metabolic process	6/101	172/18866	0.000326119	0.00824673	0.00644084	CEMIP/CHPF/DCN/PRELP/SDC2/VCAN	6
BP	GO:1903510	mucopolysaccharide metabolic process	5/101	113/18866	0.000353622	0.00850884	0.00664556	CEMIP/CHPF/DCN/PRELP/VCAN	5
BP	GO:0001945	lymph vessel development	3/101	26/18866	0.000354044	0.00850884	0.00664556	EFNB2/HEG1/SVEP1	3
BP	GO:0030206	chondroitin sulfate biosynthetic process	3/101	26/18866	0.000354044	0.00850884	0.00664556	CHPF/DCN/VCAN	3
BP	GO:0060343	trabecula formation	3/101	26/18866	0.000354044	0.00850884	0.00664556	COL1A1/FHL2/GREM1	3
BP	GO:0051893	regulation of focal adhesion assembly	4/101	63/18866	0.00036172	0.00850884	0.00664556	GREM1/PEAK1/PHLDB2/THY1	4
BP	GO:0090109	regulation of cell-substrate junction assembly	4/101	63/18866	0.00036172	0.00850884	0.00664556	GREM1/PEAK1/PHLDB2/THY1	4
BP	GO:0043200	response to amino acid	5/101	114/18866	0.000368289	0.00856378	0.00668847	COL1A1/COL1A2/COL3A1/COL5A2/ZEB1	5
BP	GO:0048771	tissue remodeling	6/101	178/18866	0.00039161	0.00900257	0.00703117	AXL/CTHRC1/GJA1/GJA5/GREM1/TIMP1	6
BP	GO:0071560	cellular response to transforming growth factor beta stimulus	7/101	252/18866	0.000413113	0.00939021	0.00733392	CILP/COL1A1/COL1A2/COL3A1/FERMT2/POSTN/ZEB1	7
BP	GO:1905330	regulation of morphogenesis of an epithelium	6/101	181/18866	0.000427994	0.0096109	0.00750629	CTHRC1/GJA1/GREM1/PHLDB2/SFRP2/SULF1	6
BP	GO:0150116	regulation of cell-substrate junction organization	4/101	66/18866	0.000432324	0.0096109	0.00750629	GREM1/PEAK1/PHLDB2/THY1	4
BP	GO:0090257	regulation of muscle system process	7/101	256/18866	0.000453927	0.00998146	0.0077957	CNN1/FBXO32/GJA5/GPER1/LMCD1/MYL9/PDE5A	7
BP	GO:0010951	negative regulation of endopeptidase activity	7/101	258/18866	0.000475509	0.0103436	0.00807853	COL6A3/COL7A1/RECK/SERPINH1/SFRP2/TIMP1/TIMP3	7
BP	GO:0060351	cartilage development involved in endochondral bone morphogenesis	3/101	29/18866	0.000491804	0.0105843	0.0082665	COL1A1/COMP/SERPINH1	3
BP	GO:0051928	positive regulation of calcium ion transport	5/101	122/18866	0.000502804	0.0107071	0.00836242	CEMIP/CXCL12/GPER1/MYLK/THY1	5
BP	GO:0007596	blood coagulation	8/101	343/18866	0.000512439	0.0107986	0.00843389	AXL/COL1A1/COL1A2/COL3A1/COMP/FAP/MYL9/PLAU	8
BP	GO:0007599	hemostasis	8/101	348/18866	0.000563577	0.0117351	0.00916535	AXL/COL1A1/COL1A2/COL3A1/COMP/FAP/MYL9/PLAU	8
BP	GO:0033627	cell adhesion mediated by integrin	4/101	71/18866	0.000571046	0.0117351	0.00916535	ITGA11/JAM3/PLAU/SFRP2	4
BP	GO:0050817	coagulation	8/101	349/18866	0.000574285	0.0117351	0.00916535	AXL/COL1A1/COL1A2/COL3A1/COMP/FAP/MYL9/PLAU	8
BP	GO:0010644	cell communication by electrical coupling	3/101	31/18866	0.00060032	0.0120242	0.00939114	GJA1/GJA5/GJB2	3
BP	GO:0050650	chondroitin sulfate proteoglycan biosynthetic process	3/101	31/18866	0.00060032	0.0120242	0.00939114	CHPF/DCN/VCAN	3
BP	GO:0090596	sensory organ morphogenesis	7/101	269/18866	0.000609319	0.0120848	0.00943847	COL11A1/COL5A1/COL5A2/CTHRC1/MFAP2/THY1/ZEB1	7
BP	GO:1901136	carbohydrate derivative catabolic process	6/101	195/18866	0.000634094	0.0124541	0.00972688	CEMIP/DCN/PDE5A/PRELP/SDC2/VCAN	6
BP	GO:0010466	negative regulation of peptidase activity	7/101	272/18866	0.00065057	0.0126548	0.00988366	COL6A3/COL7A1/RECK/SERPINH1/SFRP2/TIMP1/TIMP3	7
BP	GO:0003206	cardiac chamber morphogenesis	5/101	131/18866	0.000695052	0.0133913	0.0104589	COL11A1/FHL2/GJA5/HEG1/SFRP2	5
BP	GO:0001101	response to acid chemical	5/101	132/18866	0.000719384	0.01367	0.0106765	COL1A1/COL1A2/COL3A1/COL5A2/ZEB1	5
BP	GO:1905048	regulation of metallopeptidase activity	3/101	33/18866	0.000723032	0.01367	0.0106765	RECK/TIMP1/TIMP3	3
BP	GO:0031099	regeneration	6/101	201/18866	0.000742982	0.0139172	0.0108696	AXL/CXCL12/JAM3/POSTN/PTGFRN/THY1	6
BP	GO:0003158	endothelium development	5/101	135/18866	0.000796215	0.0147775	0.0115415	GJA1/GJA5/HEG1/MYADM/ZEB1	5
BP	GO:0061045	negative regulation of wound healing	4/101	78/18866	0.000814708	0.0149832	0.0117022	FAP/GJA1/PHLDB2/PLAU	4
BP	GO:0007492	endoderm development	4/101	79/18866	0.000854664	0.0155454	0.0121413	COL11A1/COL5A1/COL5A2/COL7A1	4
BP	GO:0035909	aorta morphogenesis	3/101	35/18866	0.000860647	0.0155454	0.0121413	COL3A1/EFNB2/MYLK	3
BP	GO:0052547	regulation of peptidase activity	9/101	466/18866	0.000887851	0.0158949	0.0124142	COL6A3/COL7A1/GPER1/RCN3/RECK/SERPINH1/SFRP2/TIMP1/TIMP3	9
BP	GO:0001893	maternal placenta development	3/101	36/18866	0.000935255	0.0165967	0.0129623	GJA1/GJB2/PTGIS	3
BP	GO:0032355	response to estradiol	5/101	141/18866	0.000968068	0.0170296	0.0133004	COL1A1/GJA1/GJB2/GPER1/POSTN	5
BP	GO:0030278	regulation of ossification	6/101	212/18866	0.000979673	0.0170852	0.0133438	COMP/CTHRC1/GREM1/ID3/MGP/SFRP2	6
BP	GO:0007043	cell-cell junction assembly	5/101	147/18866	0.0011661	0.0201626	0.0157474	GJA1/GJA5/GJB2/HEG1/JAM3	5
BP	GO:0030204	chondroitin sulfate metabolic process	3/101	39/18866	0.00118327	0.020286	0.0158437	CHPF/DCN/VCAN	3
BP	GO:0048251	elastic fiber assembly	2/101	10/18866	0.00124176	0.020761	0.0162147	FBLN5/MYH11	2
BP	GO:0060346	bone trabecula formation	2/101	10/18866	0.00124176	0.020761	0.0162147	COL1A1/GREM1	2
BP	GO:1904684	negative regulation of metalloendopeptidase activity	2/101	10/18866	0.00124176	0.020761	0.0162147	RECK/TIMP3	2
BP	GO:0051281	positive regulation of release of sequestered calcium ion into cytosol	3/101	40/18866	0.00127426	0.0211298	0.0165027	CEMIP/GPER1/THY1	3
BP	GO:0061041	regulation of wound healing	5/101	151/18866	0.00131383	0.0216088	0.0168769	FAP/GJA1/MYLK/PHLDB2/PLAU	5
BP	GO:0001837	epithelial to mesenchymal transition	5/101	152/18866	0.00135283	0.0219889	0.0171737	COL1A1/GREM1/LOXL2/PHLDB2/SFRP2	5
BP	GO:0071548	response to dexamethasone	3/101	41/18866	0.00136955	0.0219889	0.0171737	FBXO32/FIBIN/GJB2	3
BP	GO:1905209	positive regulation of cardiocyte differentiation	3/101	41/18866	0.00136955	0.0219889	0.0171737	EFNB2/GPER1/GREM1	3
BP	GO:0050920	regulation of chemotaxis	6/101	229/18866	0.00145488	0.0230808	0.0180265	CDH13/CXCL12/EFNB2/GREM1/JAM3/RARRES2	6
BP	GO:0003093	regulation of glomerular filtration	2/101	11/18866	0.00151241	0.0230808	0.0180265	GJA1/GJA5	2
BP	GO:0043589	skin morphogenesis	2/101	11/18866	0.00151241	0.0230808	0.0180265	COL1A1/COL1A2	2
BP	GO:0097048	dendritic cell apoptotic process	2/101	11/18866	0.00151241	0.0230808	0.0180265	AXL/CXCL12	2
BP	GO:1905902	regulation of mesoderm formation	2/101	11/18866	0.00151241	0.0230808	0.0180265	GJA1/SFRP2	2
BP	GO:2000668	regulation of dendritic cell apoptotic process	2/101	11/18866	0.00151241	0.0230808	0.0180265	AXL/CXCL12	2
BP	GO:0048592	eye morphogenesis	5/101	156/18866	0.00151742	0.0230808	0.0180265	COL5A1/COL5A2/MFAP2/THY1/ZEB1	5
BP	GO:1903035	negative regulation of response to wounding	4/101	93/18866	0.00156869	0.0236825	0.0184965	FAP/GJA1/PHLDB2/PLAU	4
BP	GO:0035051	cardiocyte differentiation	5/101	158/18866	0.00160504	0.0240518	0.0187849	EFNB2/FHL2/GPER1/GREM1/MYH11	5
BP	GO:0060349	bone morphogenesis	4/101	94/18866	0.00163175	0.0242722	0.0189571	COL1A1/COMP/SERPINH1/SFRP2	4
BP	GO:1904018	positive regulation of vasculature development	6/101	235/18866	0.00165891	0.0244962	0.019132	ADAM12/EFNB2/GPER1/GREM1/PTGIS/SFRP2	6
BP	GO:0050654	chondroitin sulfate proteoglycan metabolic process	3/101	44/18866	0.00168189	0.0246555	0.0192564	CHPF/DCN/VCAN	3
BP	GO:2001236	regulation of extrinsic apoptotic signaling pathway	5/101	162/18866	0.00179135	0.0259485	0.0202662	GPER1/ITPRIP/SFRP2/SRPX/TIMP3	5
BP	GO:0030208	dermatan sulfate biosynthetic process	2/101	12/18866	0.00180857	0.0259485	0.0202662	DCN/VCAN	2
BP	GO:0033690	positive regulation of osteoblast proliferation	2/101	12/18866	0.00180857	0.0259485	0.0202662	CTHRC1/FBLN5	2
BP	GO:0031214	biomineral tissue development	5/101	163/18866	0.00184031	0.0260346	0.0203335	COL1A1/COL1A2/COMP/GREM1/MGP	5
BP	GO:0110148	biomineralization	5/101	163/18866	0.00184031	0.0260346	0.0203335	COL1A1/COL1A2/COMP/GREM1/MGP	5
BP	GO:0031960	response to corticosteroid	5/101	164/18866	0.00189024	0.0265553	0.0207401	COL1A1/FBXO32/FIBIN/GJB2/GPER1	5
BP	GO:0006469	negative regulation of protein kinase activity	6/101	246/18866	0.00208874	0.0291415	0.02276	ADARB1/HEG1/ITPRIP/SFRP2/SPRY4/THY1	6
BP	GO:0030205	dermatan sulfate metabolic process	2/101	13/18866	0.00212995	0.0293122	0.0228933	DCN/VCAN	2
BP	GO:0061430	bone trabecula morphogenesis	2/101	13/18866	0.00212995	0.0293122	0.0228933	COL1A1/GREM1	2
BP	GO:0033628	regulation of cell adhesion mediated by integrin	3/101	48/18866	0.00216275	0.0295625	0.0230888	JAM3/PLAU/SFRP2	3
BP	GO:0052548	regulation of endopeptidase activity	8/101	434/18866	0.00230301	0.0312684	0.0244212	COL6A3/COL7A1/GPER1/RECK/SERPINH1/SFRP2/TIMP1/TIMP3	8
BP	GO:0006937	regulation of muscle contraction	5/101	173/18866	0.00238536	0.0317472	0.0247952	CNN1/GJA5/GPER1/MYL9/PDE5A	5
BP	GO:0048660	regulation of smooth muscle cell proliferation	5/101	173/18866	0.00238536	0.0317472	0.0247952	CDH13/CNN1/GJA1/GPER1/NPR3	5
BP	GO:0050954	sensory perception of mechanical stimulus	5/101	173/18866	0.00238536	0.0317472	0.0247952	CEMIP/COL11A1/COL1A1/CXCL12/GJB2	5
BP	GO:0051924	regulation of calcium ion transport	6/101	253/18866	0.00240306	0.0317738	0.0248159	CEMIP/CXCL12/GJA1/GPER1/MYLK/THY1	6
BP	GO:0008038	neuron recognition	3/101	50/18866	0.00243198	0.0319078	0.0249206	NDN/NEXN/NTM	3
BP	GO:0003205	cardiac chamber development	5/101	174/18866	0.00244567	0.0319078	0.0249206	COL11A1/FHL2/GJA5/HEG1/SFRP2	5
BP	GO:0010649	regulation of cell communication by electrical coupling	2/101	14/18866	0.00247629	0.0319078	0.0249206	GJA1/GJA5	2
BP	GO:0030207	chondroitin sulfate catabolic process	2/101	14/18866	0.00247629	0.0319078	0.0249206	DCN/VCAN	2
BP	GO:0048659	smooth muscle cell proliferation	5/101	175/18866	0.00250708	0.0321001	0.0250708	CDH13/CNN1/GJA1/GPER1/NPR3	5
BP	GO:0071675	regulation of mononuclear cell migration	3/101	51/18866	0.00257402	0.0325453	0.0254184	CXCL12/GREM1/RARRES2	3
BP	GO:1900047	negative regulation of hemostasis	3/101	51/18866	0.00257402	0.0325453	0.0254184	COMP/FAP/PLAU	3
BP	GO:0003007	heart morphogenesis	6/101	258/18866	0.00264851	0.0332791	0.0259916	COL11A1/COL5A1/FHL2/GJA5/HEG1/SFRP2	6
BP	GO:2001238	positive regulation of extrinsic apoptotic signaling pathway	3/101	52/18866	0.00272108	0.03398	0.026539	GPER1/SRPX/TIMP3	3
BP	GO:0038065	collagen-activated signaling pathway	2/101	15/18866	0.0028473	0.0344916	0.0269386	COL1A1/ITGA11	2
BP	GO:0050651	dermatan sulfate proteoglycan biosynthetic process	2/101	15/18866	0.0028473	0.0344916	0.0269386	DCN/VCAN	2
BP	GO:0060841	venous blood vessel development	2/101	15/18866	0.0028473	0.0344916	0.0269386	EFNB2/HEG1	2
BP	GO:0090177	establishment of planar polarity involved in neural tube closure	2/101	15/18866	0.0028473	0.0344916	0.0269386	CTHRC1/SFRP2	2
BP	GO:1900119	positive regulation of execution phase of apoptosis	2/101	15/18866	0.0028473	0.0344916	0.0269386	FAP/PTGIS	2
BP	GO:0048736	appendage development	5/101	181/18866	0.00289934	0.0347064	0.0271063	COMP/GJA5/GREM1/RECK/SFRP2	5
BP	GO:0060173	limb development	5/101	181/18866	0.00289934	0.0347064	0.0271063	COMP/GJA5/GREM1/RECK/SFRP2	5
BP	GO:0090288	negative regulation of cellular response to growth factor stimulus	5/101	182/18866	0.0029688	0.0353287	0.0275924	DCN/GREM1/SFRP2/SPRY4/SULF1	5
BP	GO:0050673	epithelial cell proliferation	8/101	453/18866	0.0029951	0.0354333	0.027674	CDH13/CXCL12/EFNB2/FAP/GJA1/LOXL2/SFRP2/SULF1	8
BP	GO:0010524	positive regulation of calcium ion transport into cytosol	3/101	54/18866	0.00303053	0.0355422	0.0277591	CEMIP/GPER1/THY1	3
BP	GO:1903034	regulation of response to wounding	5/101	183/18866	0.00303945	0.0355422	0.0277591	FAP/GJA1/MYLK/PHLDB2/PLAU	5
BP	GO:0010927	cellular component assembly involved in morphogenesis	4/101	112/18866	0.00308875	0.0359111	0.0280473	LMOD1/MYH11/PHLDB2/PMP22	4
BP	GO:0060350	endochondral bone morphogenesis	3/101	55/18866	0.00319302	0.0360443	0.0281512	COL1A1/COMP/SERPINH1	3
BP	GO:0033673	negative regulation of kinase activity	6/101	268/18866	0.00319543	0.0360443	0.0281512	ADARB1/HEG1/ITPRIP/SFRP2/SPRY4/THY1	6
BP	GO:0001780	neutrophil homeostasis	2/101	16/18866	0.00324274	0.0360443	0.0281512	AXL/JAM3	2
BP	GO:0001977	renal system process involved in regulation of blood volume	2/101	16/18866	0.00324274	0.0360443	0.0281512	GJA1/GJA5	2
BP	GO:0050655	dermatan sulfate proteoglycan metabolic process	2/101	16/18866	0.00324274	0.0360443	0.0281512	DCN/VCAN	2
BP	GO:0061450	trophoblast cell migration	2/101	16/18866	0.00324274	0.0360443	0.0281512	GJA1/TIMP1	2
BP	GO:0072283	metanephric renal vesicle morphogenesis	2/101	16/18866	0.00324274	0.0360443	0.0281512	GREM1/KIF26B	2
BP	GO:1901163	regulation of trophoblast cell migration	2/101	16/18866	0.00324274	0.0360443	0.0281512	GJA1/TIMP1	2
BP	GO:0008217	regulation of blood pressure	5/101	187/18866	0.00333424	0.0368588	0.0287874	COL1A2/GJA1/GJA5/NPR3/POSTN	5
BP	GO:0044273	sulfur compound catabolic process	3/101	56/18866	0.00336076	0.0369501	0.0288587	DCN/PRELP/VCAN	3
BP	GO:0030282	bone mineralization	4/101	117/18866	0.00361288	0.0394088	0.030779	COL1A2/COMP/GREM1/MGP	4
BP	GO:0042249	establishment of planar polarity of embryonic epithelium	2/101	17/18866	0.00366231	0.0394088	0.030779	CTHRC1/SFRP2	2
BP	GO:0070206	protein trimerization	2/101	17/18866	0.00366231	0.0394088	0.030779	COL1A2/ITLN1	2
BP	GO:1905331	negative regulation of morphogenesis of an epithelium	2/101	17/18866	0.00366231	0.0394088	0.030779	PHLDB2/SULF1	2
BP	GO:0045861	negative regulation of proteolysis	7/101	369/18866	0.00369203	0.0395184	0.0308646	COL6A3/COL7A1/RECK/SERPINH1/SFRP2/TIMP1/TIMP3	7
BP	GO:0090130	tissue migration	7/101	374/18866	0.00397328	0.0421624	0.0329296	ACTG2/CDH13/DCN/EFNB2/FAP/GREM1/LOXL2	7
BP	GO:0030111	regulation of Wnt signaling pathway	7/101	375/18866	0.00403144	0.0421624	0.0329296	COL1A1/CTHRC1/GREM1/NKD2/RECK/SFRP2/SULF1	7
BP	GO:0002040	sprouting angiogenesis	5/101	196/18866	0.00407206	0.0421624	0.0329296	CDH13/EFNB2/GREM1/LOXL2/RECK	5
BP	GO:0007565	female pregnancy	5/101	196/18866	0.00407206	0.0421624	0.0329296	GJA1/GJB2/PTGIS/RECK/TIMP1	5
BP	GO:0035904	aorta development	3/101	60/18866	0.00408532	0.0421624	0.0329296	COL3A1/EFNB2/MYLK	3
BP	GO:0097755	positive regulation of blood vessel diameter	3/101	60/18866	0.00408532	0.0421624	0.0329296	GJA1/GJA5/GPER1	3
BP	GO:2000242	negative regulation of reproductive process	3/101	60/18866	0.00408532	0.0421624	0.0329296	GJA1/SULF1/TIMP1	3
BP	GO:0035313	wound healing, spreading of epidermal cells	2/101	18/18866	0.00410578	0.0421624	0.0329296	COL5A1/PHLDB2	2
BP	GO:0001822	kidney development	6/101	283/18866	0.00416863	0.0425916	0.0332649	DCN/EFNB2/GREM1/ID3/KIF26B/SULF1	6
BP	GO:1902041	regulation of extrinsic apoptotic signaling pathway via death domain receptors	3/101	61/18866	0.00428011	0.0434919	0.033968	ITPRIP/SFRP2/TIMP3	3
BP	GO:0001667	ameboidal-type cell migration	8/101	481/18866	0.00429975	0.0434919	0.033968	CDH13/DCN/EFNB2/FAP/GJA1/GREM1/LOXL2/TIMP1	8
BP	GO:0001935	endothelial cell proliferation	5/101	199/18866	0.00434205	0.0437014	0.0341316	CDH13/CXCL12/GJA1/LOXL2/SULF1	5
BP	GO:0043542	endothelial cell migration	6/101	286/18866	0.00438702	0.0439353	0.0343143	CDH13/DCN/EFNB2/FAP/GREM1/LOXL2	6
BP	GO:0002688	regulation of leukocyte chemotaxis	4/101	124/18866	0.00444374	0.0442143	0.0345322	CXCL12/GREM1/JAM3/RARRES2	4
BP	GO:0034113	heterotypic cell-cell adhesion	3/101	62/18866	0.00448044	0.0442143	0.0345322	JAM3/MYADM/THY1	3
BP	GO:0071384	cellular response to corticosteroid stimulus	3/101	62/18866	0.00448044	0.0442143	0.0345322	FBXO32/GJB2/GPER1	3
BP	GO:0003014	renal system process	4/101	125/18866	0.00457207	0.0444754	0.0347361	GJA1/GJA5/NPR3/SULF1	4
BP	GO:0072077	renal vesicle morphogenesis	2/101	19/18866	0.00457286	0.0444754	0.0347361	GREM1/KIF26B	2
BP	GO:1904683	regulation of metalloendopeptidase activity	2/101	19/18866	0.00457286	0.0444754	0.0347361	RECK/TIMP3	2
BP	GO:0060485	mesenchyme development	6/101	290/18866	0.00469122	0.0453044	0.0353835	ACTG2/COL1A1/GREM1/LOXL2/PHLDB2/SFRP2	6
BP	GO:0055007	cardiac muscle cell differentiation	4/101	126/18866	0.00470288	0.0453044	0.0353835	EFNB2/FHL2/GREM1/MYH11	4
BP	GO:0030326	embryonic limb morphogenesis	4/101	127/18866	0.00483618	0.0460544	0.0359693	GJA5/GREM1/RECK/SFRP2	4
BP	GO:0035113	embryonic appendage morphogenesis	4/101	127/18866	0.00483618	0.0460544	0.0359693	GJA5/GREM1/RECK/SFRP2	4
BP	GO:0072001	renal system development	6/101	292/18866	0.00484903	0.0460544	0.0359693	DCN/EFNB2/GREM1/ID3/KIF26B/SULF1	6
BP	GO:0030166	proteoglycan biosynthetic process	3/101	64/18866	0.00489796	0.0460864	0.0359943	CHPF/DCN/VCAN	3
BP	GO:0060135	maternal process involved in female pregnancy	3/101	64/18866	0.00489796	0.0460864	0.0359943	GJA1/GJB2/PTGIS	3
BP	GO:0072087	renal vesicle development	2/101	20/18866	0.0050633	0.0467719	0.0365297	GREM1/KIF26B	2
BP	GO:0086014	atrial cardiac muscle cell action potential	2/101	20/18866	0.0050633	0.0467719	0.0365297	GJA1/GJA5	2
BP	GO:0086026	atrial cardiac muscle cell to AV node cell signaling	2/101	20/18866	0.0050633	0.0467719	0.0365297	GJA1/GJA5	2
BP	GO:0086066	atrial cardiac muscle cell to AV node cell communication	2/101	20/18866	0.0050633	0.0467719	0.0365297	GJA1/GJA5	2
BP	GO:0060828	regulation of canonical Wnt signaling pathway	6/101	295/18866	0.00509303	0.0468327	0.0365772	COL1A1/CTHRC1/GREM1/NKD2/RECK/SFRP2	6
BP	GO:0051348	negative regulation of transferase activity	6/101	296/18866	0.00517634	0.0473834	0.0370073	ADARB1/HEG1/ITPRIP/SFRP2/SPRY4/THY1	6
BP	GO:0048706	embryonic skeletal system development	4/101	130/18866	0.00525128	0.0478529	0.037374	COL11A1/COL1A1/SULF1/ZEB1	4
BP	GO:1905207	regulation of cardiocyte differentiation	3/101	66/18866	0.00533822	0.048427	0.0378224	EFNB2/GPER1/GREM1	3
BP	GO:0003231	cardiac ventricle development	4/101	131/18866	0.00539478	0.0485051	0.0378834	COL11A1/GJA5/HEG1/SFRP2	4
BP	GO:0045667	regulation of osteoblast differentiation	4/101	131/18866	0.00539478	0.0485051	0.0378834	CTHRC1/GREM1/ID3/SFRP2	4
BP	GO:0034332	adherens junction organization	3/101	67/18866	0.00556699	0.0494822	0.0386465	CDH13/EFNB2/JAM3	3
BP	GO:0001502	cartilage condensation	2/101	21/18866	0.00557684	0.0494822	0.0386465	COL11A1/MGP	2
BP	GO:2000380	regulation of mesoderm development	2/101	21/18866	0.00557684	0.0494822	0.0386465	GJA1/SFRP2	2
