# Supplementary material for: Prognostic Impact of the Angiogenic Gene POSTN and Its Related Genes on Lung Adenocarcinoma
Source: Front Oncol. 2022 Jun 27;12:699824. doi: 10.3389/fonc.2022.699824 (PMC9271775; doi:10.3389/fonc.2022.699824)
Supplement: Supplementary Table 6 — The enriched items in the CC and MF categories were also exhibited and their details were consolidated. [file Table_6.xlsx]

## Sheet: enrichGO
ONTOLOGY	ID	Description	GeneRatio	BgRatio	pvalue	p.adjust	qvalue	geneID	Count
CC	GO:0062023	collagen-containing extracellular matrix	36/105	427/19559	1.58986e-33	3.4818e-31	2.84502e-31	CDH13/CILP/COL10A1/COL11A1/COL1A1/COL1A2/COL3A1/COL5A1/COL5A2/COL6A3/COL7A1/COMP/CTHRC1/CXCL12/DCN/DPT/FBLN5/GREM1/LOXL2/LRRC15/MFAP2/MGP/MXRA5/POSTN/PRELP/PRG4/RARRES2/SDC2/SERPINH1/SFRP2/SRPX/SULF1/THBS2/TIMP1/TIMP3/VCAN	36
CC	GO:0005581	collagen trimer	12/105	87/19559	3.81452e-14	4.1769e-12	3.41299e-12	C1QTNF6/COL10A1/COL11A1/COL1A1/COL1A2/COL3A1/COL5A1/COL5A2/COL6A3/COL7A1/CTHRC1/DCN	12
CC	GO:0098644	complex of collagen trimers	7/105	21/19559	1.14668e-11	8.16674e-10	6.67314e-10	COL11A1/COL1A1/COL1A2/COL3A1/COL5A1/COL5A2/COL7A1	7
CC	GO:0005583	fibrillar collagen trimer	6/105	12/19559	1.86455e-11	8.16674e-10	6.67314e-10	COL11A1/COL1A1/COL1A2/COL3A1/COL5A1/COL5A2	6
CC	GO:0098643	banded collagen fibril	6/105	12/19559	1.86455e-11	8.16674e-10	6.67314e-10	COL11A1/COL1A1/COL1A2/COL3A1/COL5A1/COL5A2	6
CC	GO:0005788	endoplasmic reticulum lumen	15/105	308/19559	1.00582e-10	3.67125e-09	2.99982e-09	CERCAM/COL10A1/COL11A1/COL1A1/COL1A2/COL3A1/COL5A1/COL5A2/COL6A3/COL7A1/RCN3/SDC2/SERPINH1/TIMP1/VCAN	15
CC	GO:0005925	focal adhesion	16/105	415/19559	7.06715e-10	2.21101e-08	1.80664e-08	CDH13/CNN1/EFNB2/FAP/FERMT2/FHL2/GJA1/ITGA11/NEXN/PEAK1/PHLDB2/PLAU/SPRY4/SYNPO2/THY1/VIM	16
CC	GO:0030055	cell-substrate junction	16/105	423/19559	9.31622e-10	2.55031e-08	2.08389e-08	CDH13/CNN1/EFNB2/FAP/FERMT2/FHL2/GJA1/ITGA11/NEXN/PEAK1/PHLDB2/PLAU/SPRY4/SYNPO2/THY1/VIM	16
CC	GO:0005604	basement membrane	6/105	103/19559	1.94417e-05	0.00047308	0.000386559	COL5A1/COL7A1/LOXL2/THBS2/TIMP1/TIMP3	6
CC	GO:0043292	contractile fiber	8/105	238/19559	4.31847e-05	0.000945745	0.000772779	FBXO32/FERMT2/FHL2/LMOD1/MYH11/MYL9/NEXN/SYNPO2	8
CC	GO:0031252	cell leading edge	10/105	421/19559	8.96362e-05	0.00178457	0.0014582	ACTG2/FAP/FERMT2/GPER1/MYADM/MYLK/PHLDB2/SPRY4/THY1/VIM	10
CC	GO:0031674	I band	6/105	140/19559	0.000108706	0.00198389	0.00162106	FBXO32/FERMT2/FHL2/MYL9/NEXN/SYNPO2	6
CC	GO:0030017	sarcomere	7/105	207/19559	0.000127297	0.00214447	0.00175227	FBXO32/FERMT2/FHL2/LMOD1/MYL9/NEXN/SYNPO2	7
CC	GO:0005922	connexin complex	3/105	21/19559	0.000186362	0.00291523	0.00238206	GJA1/GJA5/GJB2	3
CC	GO:0030016	myofibril	7/105	227/19559	0.000224516	0.00319866	0.00261366	FBXO32/FERMT2/FHL2/LMOD1/MYL9/NEXN/SYNPO2	7
CC	GO:0005796	Golgi lumen	5/105	103/19559	0.000233692	0.00319866	0.00261366	DCN/MMP11/PRELP/SDC2/VCAN	5
CC	GO:0005911	cell-cell junction	10/105	493/19559	0.000320923	0.00413424	0.00337814	EFNB2/GJA1/GJA5/GJB2/HEG1/JAM3/MYADM/NEXN/PMP22/TMEM47	10
CC	GO:0045121	membrane raft	8/105	329/19559	0.000398847	0.0046908	0.0038329	CDH13/GJA1/ITLN1/MYADM/PTGIS/SERPINH1/SULF1/THY1	8
CC	GO:0098857	membrane microdomain	8/105	330/19559	0.000406964	0.0046908	0.0038329	CDH13/GJA1/ITLN1/MYADM/PTGIS/SERPINH1/SULF1/THY1	8
CC	GO:0001725	stress fiber	4/105	68/19559	0.000490501	0.00511522	0.00417971	FERMT2/MYL9/MYLK/SYNPO2	4
CC	GO:0097517	contractile actin filament bundle	4/105	68/19559	0.000490501	0.00511522	0.00417971	FERMT2/MYL9/MYLK/SYNPO2	4
CC	GO:0098589	membrane region	8/105	343/19559	0.000525305	0.00522918	0.00427282	CDH13/GJA1/ITLN1/MYADM/PTGIS/SERPINH1/SULF1/THY1	8
CC	GO:0030018	Z disc	5/105	128/19559	0.000635382	0.00604994	0.00494348	FBXO32/FHL2/MYL9/NEXN/SYNPO2	5
CC	GO:0005921	gap junction	3/105	32/19559	0.000665823	0.00607563	0.00496447	GJA1/GJA5/GJB2	3
CC	GO:0032432	actin filament bundle	4/105	76/19559	0.000747783	0.00655058	0.00535255	FERMT2/MYL9/MYLK/SYNPO2	4
CC	GO:0042641	actomyosin	4/105	79/19559	0.000865031	0.00728622	0.00595365	FERMT2/MYL9/MYLK/SYNPO2	4
CC	GO:0043202	lysosomal lumen	4/105	96/19559	0.00178399	0.0144702	0.0118237	DCN/PRELP/SDC2/VCAN	4
CC	GO:0031225	anchored component of membrane	5/105	171/19559	0.0023011	0.0179685	0.0146822	CDH13/ITLN1/NTM/RECK/THY1	5
CC	GO:0031089	platelet dense granule lumen	2/105	14/19559	0.0024906	0.0179685	0.0146822	RARRES2/TIMP3	2
CC	GO:0043218	compact myelin	2/105	14/19559	0.0024906	0.0179685	0.0146822	JAM3/PMP22	2
CC	GO:0031256	leading edge membrane	5/105	175/19559	0.00254348	0.0179685	0.0146822	FAP/FERMT2/GPER1/SPRY4/THY1	5
CC	GO:0005859	muscle myosin complex	2/105	15/19559	0.00286372	0.0195986	0.0160142	MYH11/MYL9	2
CC	GO:0016460	myosin II complex	2/105	20/19559	0.00509218	0.0337936	0.0276131	MYH11/MYL9	2
CC	GO:0042827	platelet dense granule	2/105	21/19559	0.00560859	0.0361259	0.0295189	RARRES2/TIMP3	2
CC	GO:0031258	lamellipodium membrane	2/105	22/19559	0.00614795	0.0374	0.03056	FAP/FERMT2	2
CC	GO:0032982	myosin filament	2/105	22/19559	0.00614795	0.0374	0.03056	ACTG2/MYH11	2
CC	GO:0044291	cell-cell contact zone	3/105	74/19559	0.00739483	0.0437694	0.0357645	GJA1/GJA5/JAM3	3
MF	GO:0005201	extracellular matrix structural constituent	24/101	169/18352	1.46942e-27	3.18864e-25	2.73776e-25	CILP/COL10A1/COL11A1/COL1A1/COL1A2/COL3A1/COL5A1/COL5A2/COL6A3/COL7A1/COMP/CTHRC1/DCN/DPT/FBLN5/MFAP2/MGP/MXRA5/POSTN/PRELP/PRG4/SRPX/THBS2/VCAN	24
MF	GO:0030020	extracellular matrix structural constituent conferring tensile strength	9/101	41/18352	9.74715e-13	1.05757e-10	9.08024e-11	COL10A1/COL11A1/COL1A1/COL1A2/COL3A1/COL5A1/COL5A2/COL6A3/COL7A1	9
MF	GO:0005178	integrin binding	10/101	144/18352	6.75112e-09	4.88331e-07	4.1928e-07	COL3A1/COL5A1/COMP/CXCL12/FAP/FBLN5/FERMT2/JAM3/SFRP2/THY1	10
MF	GO:0048407	platelet-derived growth factor binding	4/101	11/18352	2.76838e-07	1.50184e-05	1.28948e-05	COL1A1/COL1A2/COL3A1/COL5A1	4
MF	GO:0005539	glycosaminoglycan binding	10/101	232/18352	6.03908e-07	2.62096e-05	2.25035e-05	CEMIP/COL11A1/COL5A1/COMP/DCN/POSTN/PRELP/SULF1/THBS2/VCAN	10
MF	GO:0030021	extracellular matrix structural constituent conferring compression resistance	4/101	22/18352	5.85748e-06	0.000211845	0.00018189	DCN/PRELP/PRG4/VCAN	4
MF	GO:0002020	protease binding	7/101	137/18352	1.06256e-05	0.000329395	0.000282818	COL1A1/COL1A2/COL3A1/COMP/FAP/TIMP1/TIMP3	7
MF	GO:0005518	collagen binding	5/101	70/18352	4.16515e-05	0.00107188	0.000920316	COMP/DCN/ITGA11/LRRC15/SERPINH1	5
MF	GO:0032036	myosin heavy chain binding	3/101	13/18352	4.44559e-05	0.00107188	0.000920316	AXL/MYL9/NKD2	3
MF	GO:0008191	metalloendopeptidase inhibitor activity	3/101	16/18352	8.60073e-05	0.00182071	0.00156326	RECK/TIMP1/TIMP3	3
MF	GO:0061135	endopeptidase regulator activity	7/101	192/18352	9.22942e-05	0.00182071	0.00156326	COL6A3/COL7A1/RECK/SERPINH1/SFRP2/TIMP1/TIMP3	7
MF	GO:0005243	gap junction channel activity	3/101	21/18352	0.000200223	0.00362069	0.00310872	GJA1/GJA5/GJB2	3
MF	GO:0061134	peptidase regulator activity	7/101	229/18352	0.000273523	0.00456574	0.00392013	COL6A3/COL7A1/RECK/SERPINH1/SFRP2/TIMP1/TIMP3	7
MF	GO:0008201	heparin binding	6/101	169/18352	0.00034347	0.00532378	0.00457099	COL11A1/COL5A1/COMP/POSTN/PRELP/THBS2	6
MF	GO:0004866	endopeptidase inhibitor activity	6/101	183/18352	0.000524188	0.00748883	0.00642989	COL6A3/COL7A1/RECK/SERPINH1/TIMP1/TIMP3	6
MF	GO:0017147	Wnt-protein binding	3/101	30/18352	0.000589628	0.00748883	0.00642989	CTHRC1/RECK/SFRP2	3
MF	GO:0022829	wide pore channel activity	3/101	30/18352	0.000589628	0.00748883	0.00642989	GJA1/GJA5/GJB2	3
MF	GO:0030414	peptidase inhibitor activity	6/101	189/18352	0.000621193	0.00748883	0.00642989	COL6A3/COL7A1/RECK/SERPINH1/TIMP1/TIMP3	6
MF	GO:0019838	growth factor binding	5/101	136/18352	0.000930568	0.0106281	0.00912523	COL1A1/COL1A2/COL3A1/COL5A1/NKD2	5
MF	GO:0008307	structural constituent of muscle	3/101	43/18352	0.00170182	0.0184647	0.0158538	MYH11/MYL9/NEXN	3
MF	GO:0004867	serine-type endopeptidase inhibitor activity	4/101	98/18352	0.00210116	0.021712	0.0186419	COL6A3/COL7A1/RECK/SERPINH1	4
MF	GO:0036122	BMP binding	2/101	13/18352	0.00224851	0.0221785	0.0190424	COMP/GREM1	2
MF	GO:0070492	oligosaccharide binding	2/101	15/18352	0.00300521	0.0283535	0.0243443	ITLN1/LOXL2	2
MF	GO:1901681	sulfur compound binding	6/101	262/18352	0.00327155	0.0295803	0.0253976	COL11A1/COL5A1/COMP/POSTN/PRELP/THBS2	6
MF	GO:0050840	extracellular matrix binding	3/101	57/18352	0.00381678	0.0331296	0.028445	COL11A1/DCN/LRRC15	3
MF	GO:0098631	cell adhesion mediator activity	3/101	60/18352	0.00441103	0.0368151	0.0316094	ITGA11/JAM3/NEXN	3
MF	GO:0004857	enzyme inhibitor activity	7/101	383/18352	0.00524074	0.04212	0.0361642	COL6A3/COL7A1/ITPRIP/RECK/SERPINH1/TIMP1/TIMP3	7
MF	GO:0005540	hyaluronic acid binding	2/101	22/18352	0.00644787	0.049971	0.042905	CEMIP/VCAN	2
