# Supplementary material for: Prognostic Impact of the Angiogenic Gene POSTN and Its Related Genes on Lung Adenocarcinoma
Source: Front Oncol. 2022 Jun 27;12:699824. doi: 10.3389/fonc.2022.699824 (PMC9271775; doi:10.3389/fonc.2022.699824)
Supplement: Supplementary Table 7 — In KEGG analysis, POSTN-related-hub DEGs were most abundant in Focal adhesion, Leukocyte transendothelial migration, Platelet activation, Vascular smooth muscle contraction, and Regulation of actin cytoskeleton. [file Table_7.xlsx]

## Sheet: enrichKEGG
ID	Description	GeneRatio	BgRatio	pvalue	p.adjust	qvalue	geneID	Count
hsa04974	Protein digestion and absorption	9/44	103/8094	3.00991e-09	2.10694e-07	1.64753e-07	1300/1301/1277/1278/1281/1289/1290/1293/1294	9
hsa04512	ECM-receptor interaction	6/44	88/8094	7.04725e-06	0.000241415	0.000188776	1277/1278/1293/1311/22801/7058	6
hsa04510	Focal adhesion	8/44	201/8094	1.03464e-05	0.000241415	0.000188776	1277/1278/1293/1311/22801/10398/4638/7058	8
hsa05205	Proteoglycans in cancer	6/44	205/8094	0.000775662	0.0135741	0.0106143	1277/1278/1634/5328/6383/7078	6
hsa05144	Malaria	3/44	50/8094	0.00245845	0.0344183	0.0269136	1311/6383/7058	3
hsa04670	Leukocyte transendothelial migration	4/44	114/8094	0.0032834	0.0383064	0.0299538	6387/83700/10398/7070	4
hsa04611	Platelet activation	4/44	124/8094	0.0044382	0.044382	0.0347047	1277/1278/1281/4638	4
hsa04270	Vascular smooth muscle contraction	4/44	133/8094	0.00568892	0.0486394	0.0380338	72/4629/10398/4638	4
hsa04810	Regulation of actin cytoskeleton	5/44	218/8094	0.00625364	0.0486394	0.0380338	6387/22801/4629/10398/4638	5
