# Supplementary material for: Prognostic Impact of the Angiogenic Gene POSTN and Its Related Genes on Lung Adenocarcinoma
Source: Front Oncol. 2022 Jun 27;12:699824. doi: 10.3389/fonc.2022.699824 (PMC9271775; doi:10.3389/fonc.2022.699824)
Supplement: Supplementary Table 8 — IPA was employed for canonical pathway enrichment analysis of POSTN-related-hub DEGs. [file Table_8.xlsx]

## Sheet: IPA.Canonical.pathway.overlap
漏 2000-2021 QIAGEN. All rights reserved.
Ingenuity Canonical Pathways	-log(p-value)	Ratio	z-score	Molecules
Hepatic Fibrosis / Hepatic Stellate Cell Activation	11.2	0.0699	NaN	CCN2,COL10A1,COL11A1,COL1A1,COL1A2,COL3A1,COL5A1,COL5A2,COL6A3,COL7A1,MYH11,MYL9,TIMP1
Inhibition of Matrix Metalloproteases	9.17	0.179	-0.816	ADAM12,MMP11,RECK,SDC2,THBS2,TIMP1,TIMP3
GP6 Signaling Pathway	8.01	0.072	3	COL10A1,COL11A1,COL1A1,COL1A2,COL3A1,COL5A1,COL5A2,COL6A3,COL7A1
Apelin Liver Signaling Pathway	5.15	0.154	2	COL10A1,COL1A1,COL1A2,COL3A1
Leukocyte Extravasation Signaling	4.37	0.0363	0	ACTG2,CXCL12,JAM3,MMP11,THY1,TIMP1,TIMP3
Intrinsic Prothrombin Activation Pathway	4.3	0.0952	2	COL10A1,COL1A1,COL1A2,COL3A1
Osteoarthritis Pathway	4.01	0.0318	0.816	CCN4,COL10A1,DCN,GREM1,PRG4,RARRES2,TIMP3
Agranulocyte Adhesion and Diapedesis	3.46	0.0311	NaN	ACTG2,CXCL12,JAM3,MMP11,MYH11,MYL9
Atherosclerosis Signaling	3.42	0.0394	NaN	COL10A1,COL1A1,COL1A2,COL3A1,CXCL12
Gap Junction Signaling	3.4	0.0303	NaN	ACTG2,GJA1,GJA5,GJB2,NPR3,TUBB6
Cellular Effects of Sildenafil (Viagra)	3.36	0.0382	NaN	ACTG2,MYH11,MYL9,MYLK,PDE5A
Hepatic Fibrosis Signaling Pathway	3.3	0.0212	0.707	CCN2,COL10A1,COL1A1,COL1A2,COL3A1,MYL9,MYLK,TIMP1
Tight Junction Signaling	2.87	0.0298	NaN	ACTG2,JAM3,MYH11,MYL9,MYLK
Granulocyte Adhesion and Diapedesis	2.82	0.0289	NaN	CXCL12,JAM3,MMP11,SDC2,THY1
Tumor Microenvironment Pathway	2.79	0.0284	1.342	COL1A1,COL1A2,CXCL12,MMP11,PLAU
ILK Signaling	2.64	0.0263	-2	ACTG2,FERMT2,MYH11,MYL9,VIM
Caveolar-mediated Endocytosis Signaling	2.27	0.0411	NaN	ACTG2,CAVIN1,ITGA11
Glioma Invasiveness Signaling	2.27	0.0411	NaN	PLAU,TIMP1,TIMP3
Epithelial Adherens Junction Signaling	2.2	0.0263	NaN	ACTG2,MYH11,MYL9,TUBB6
HOTAIR Regulatory Pathway	2.12	0.025	1	COL1A1,COL1A2,MMP11,VIM
Signaling by Rho Family GTPases	2.11	0.0198	-1.342	ACTG2,CDH13,MYL9,MYLK,VIM
Axonal Guidance Signaling	2	0.0142	NaN	ADAM12,CXCL12,EFNB2,MMP11,MYL9,SDC2,TUBB6
Dendritic Cell Maturation	1.91	0.0217	2	COL10A1,COL1A1,COL1A2,COL3A1
Regulation of Actin-based Motility by Rho	1.87	0.0291	NaN	ACTG2,MYL9,MYLK
Natural Killer Cell Signaling	1.82	0.0203	-2	COL10A1,COL1A1,COL1A2,COL3A1
Oncostatin M Signaling	1.74	0.0465	NaN	PLAU,TIMP3
Integrin Signaling	1.7	0.0188	-1	ACTG2,ITGA11,MYL9,MYLK
RhoA Signaling	1.66	0.0244	NaN	ACTG2,MYL9,MYLK
Actin Cytoskeleton Signaling	1.61	0.0176	NaN	ACTG2,MYH11,MYL9,MYLK
Chondroitin and Dermatan Biosynthesis	1.54	0.167	NaN	CHPF
Remodeling of Epithelial Adherens Junctions	1.37	0.0294	NaN	ACTG2,TUBB6
G-Protein Coupled Receptor Signaling	1.36	0.0146	NaN	GPER1,NPR3,PDE5A,RGS16
Prostanoid Biosynthesis	1.33	0.1	NaN	PTGIS
Ephrin B Signaling	1.33	0.0278	NaN	CXCL12,EFNB2
RhoGDI Signaling	1.2	0.0159	NaN	ACTG2,CDH13,MYL9
Ephrin Receptor Signaling	1.2	0.0159	NaN	CXCL12,EFNB2,SDC2
Synaptogenesis Signaling Pathway	1.19	0.0128	0	CDH13,COMP,EFNB2,THBS2
Sertoli Cell-Sertoli Cell Junction Signaling	1.17	0.0155	NaN	ACTG2,JAM3,TUBB6
Chondroitin Sulfate Degradation (Metazoa)	1.13	0.0625	NaN	CEMIP
Estrogen Receptor Signaling	1.13	0.0122	-1	FBXO32,GPER1,MMP11,MYL9
Dermatan Sulfate Degradation (Metazoa)	1.1	0.0588	NaN	CEMIP
Apelin Cardiomyocyte Signaling Pathway	1.08	0.0202	NaN	MYL9,MYLK
IGF-1 Signaling	1.05	0.0192	NaN	CCN1,CCN2
PAK Signaling	1.03	0.0189	NaN	MYL9,MYLK
Paxillin Signaling	1.02	0.0185	NaN	ACTG2,ITGA11
cAMP-mediated signaling	1	0.0131	NaN	GPER1,NPR3,PDE5A
Apelin Cardiac Fibroblast Signaling Pathway	0.979	0.0435	NaN	CCN2
Role of Tissue Factor in Cancer	0.967	0.0172	NaN	CCN1,CCN2
Vitamin-C Transport	0.959	0.0417	NaN	GJB2
IL-15 Production	0.936	0.0165	NaN	AXL,PEAK1
14-3-3-mediated Signaling	0.903	0.0157	NaN	TUBB6,VIM
G伪12/13 Signaling	0.879	0.0153	NaN	CDH13,MYL9
Semaphorin Neuronal Repulsive Signaling Pathway	0.839	0.0144	NaN	MYL9,VCAN
Inhibition of Angiogenesis by TSP1	0.818	0.0294	NaN	SDC2
Coagulation System	0.807	0.0286	NaN	PLAU
Relaxin Signaling	0.783	0.0132	NaN	NPR3,PDE5A
Mechanisms of Viral Exit from Host Cells	0.745	0.0244	NaN	ACTG2
tRNA Splicing	0.717	0.0227	NaN	PDE5A
CXCR4 Signaling	0.714	0.012	NaN	CXCL12,MYL9
Coronavirus Replication Pathway	0.708	0.0222	NaN	TUBB6
Germ Cell-Sertoli Cell Junction Signaling	0.699	0.0117	NaN	ACTG2,TUBB6
Wnt/尾-catenin Signaling	0.693	0.0116	NaN	GJA1,SFRP2
Chondroitin Sulfate Biosynthesis (Late Stages)	0.684	0.0208	NaN	CHPF
Cdc42 Signaling	0.682	0.0114	NaN	MYL9,MYLK
Regulation Of The Epithelial Mesenchymal Transition By Growth Factors Pathway	0.638	0.0106	NaN	VIM,ZEB1
Chondroitin Sulfate Biosynthesis	0.625	0.0179	NaN	CHPF
MSP-RON Signaling Pathway	0.611	0.0172	NaN	ACTG2
Adrenomedullin signaling pathway	0.609	0.0102	NaN	MYLK,NPR3
Dermatan Sulfate Biosynthesis	0.606	0.0169	NaN	CHPF
PCP pathway	0.599	0.0167	NaN	CTHRC1
HIF1伪 Signaling	0.585	0.00976	NaN	MMP11,VIM
Calcium Signaling	0.582	0.00971	NaN	MYH11,MYL9
Thrombin Signaling	0.577	0.00962	NaN	MYL9,MYLK
Eicosanoid Signaling	0.564	0.0152	NaN	PTGIS
Role of Osteoblasts, Osteoclasts and Chondrocytes in Rheumatoid Arthritis	0.548	0.00917	NaN	COL1A1,SFRP2
Agrin Interactions at Neuromuscular Junction	0.542	0.0143	NaN	ACTG2
Sperm Motility	0.535	0.00897	NaN	AXL,PEAK1
Protein Kinase A Signaling	0.517	0.0075	NaN	MYL9,MYLK,PDE5A
Antiproliferative Role of Somatostatin Receptor 2	0.507	0.013	NaN	NPR3
Chemokine Signaling	0.493	0.0125	NaN	CXCL12
PEDF Signaling	0.484	0.0122	NaN	ZEB1
TR/RXR Activation	0.476	0.0119	NaN	COL6A3
BMP signaling pathway	0.472	0.0118	NaN	GREM1
Crosstalk between Dendritic Cells and Natural Killer Cells	0.456	0.0112	NaN	ACTG2
Death Receptor Signaling	0.445	0.0109	NaN	ACTG2
Fc纬 Receptor-mediated Phagocytosis in Macrophages and Monocytes	0.437	0.0106	NaN	ACTG2
ATM Signaling	0.426	0.0103	NaN	ZEB1
Bladder Cancer Signaling	0.426	0.0103	NaN	MMP11
Nitric Oxide Signaling in the Cardiovascular System	0.419	0.0101	NaN	PDE5A
VEGF Signaling	0.419	0.0101	NaN	ACTG2
Virus Entry via Endocytic Pathways	0.409	0.0098	NaN	ACTG2
Mouse Embryonic Stem Cell Pluripotency	0.406	0.00971	NaN	ID3
Sumoylation Pathway	0.406	0.00971	NaN	ZEB1
FAK Signaling	0.402	0.00962	NaN	ACTG2
Neuregulin Signaling	0.399	0.00952	NaN	DCN
G伪s Signaling	0.394	0.00935	NaN	GPER1
Oxidative Phosphorylation	0.387	0.00917	NaN	COX7A1
Neuroprotective Role of THOP1 in Alzheimer's Disease	0.367	0.00862	NaN	FAP
Role of Macrophages, Fibroblasts and Endothelial Cells in Rheumatoid Arthritis	0.349	0.00637	NaN	CXCL12,SFRP2
CCR3 Signaling in Eosinophils	0.345	0.00806	NaN	MYLK
G伪i Signaling	0.343	0.008	NaN	NPR3
IL-6 Signaling	0.34	0.00794	NaN	COL1A1
Ferroptosis Signaling Pathway	0.34	0.00794	NaN	EMP1
White Adipose Tissue Browning Pathway	0.333	0.00775	NaN	NDN
MSP-RON Signaling In Cancer Cells Pathway	0.321	0.00746	NaN	VIM
Ovarian Cancer Signaling	0.31	0.00719	NaN	GJA1
D-myo-inositol (1,4,5,6)-Tetrakisphosphate Biosynthesis	0.303	0.00704	NaN	CILP
D-myo-inositol (3,4,5,6)-tetrakisphosphate Biosynthesis	0.303	0.00704	NaN	CILP
Cardiac 尾-adrenergic Signaling	0.303	0.00704	NaN	PDE5A
Endocannabinoid Cancer Inhibition Pathway	0.301	0.00699	NaN	VIM
Corticotropin Releasing Hormone Signaling	0.297	0.0069	NaN	NPR3
Factors Promoting Cardiogenesis in Vertebrates	0.287	0.00667	NaN	GJA5
Phagosome Maturation	0.285	0.00662	NaN	TUBB6
Gustation Pathway	0.277	0.00645	NaN	PDE5A
3-phosphoinositide Degradation	0.275	0.00641	NaN	CILP
D-myo-inositol-5-phosphate Metabolism	0.273	0.00637	NaN	CILP
G伪q Signaling	0.273	0.00637	NaN	RGS16
Necroptosis Signaling Pathway	0.273	0.00637	NaN	AXL
3-phosphoinositide Biosynthesis	0.257	0.00602	NaN	CILP
Mitochondrial Dysfunction	0.249	0.00585	NaN	COX7A1
Tec Kinase Signaling	0.246	0.00578	NaN	ACTG2
IL-17 Signaling	0.225	0.00535	NaN	RGS16
Synaptic Long Term Depression	0.222	0.00529	NaN	NPR3
NRF2-mediated Oxidative Stress Response	0.222	0.00529	NaN	ACTG2
Regulation of the Epithelial-Mesenchymal Transition Pathway	0.218	0.00521	NaN	ZEB1
Clathrin-mediated Endocytosis Signaling	0.216	0.00518	NaN	ACTG2
HER-2 Signaling in Breast Cancer	0.215	0.00515	NaN	COX7A1
Superpathway of Inositol Phosphate Compounds	0.208	0.00503	NaN	CILP
IL-8 Signaling	0.207	0.005	NaN	MYL9
Glucocorticoid Receptor Signaling	0	0.00433	NaN	GJA1,PLAU
Cardiac Hypertrophy Signaling	0	0.00417	NaN	MYL9
CREB Signaling in Neurons	0	0.00168	NaN	GPER1
Colorectal Cancer Metastasis Signaling	0	0.00395	NaN	MMP11
EIF2 Signaling	0	0.00446	NaN	ACTG2
Phospholipase C Signaling	0	0.00376	NaN	MYL9
Breast Cancer Regulation by Stathmin1	0	0.00339	NaN	GPER1,TUBB6
Neuroinflammation Signaling Pathway	0	0.00333	NaN	CXCL12
Opioid Signaling Pathway	0	0.00405	NaN	RGS16
Cardiac Hypertrophy Signaling (Enhanced)	0	0.00201	NaN	PDE5A
