# Supplementary material for: Prognostic Impact of the Angiogenic Gene POSTN and Its Related Genes on Lung Adenocarcinoma
Source: Front Oncol. 2022 Jun 27;12:699824. doi: 10.3389/fonc.2022.699824 (PMC9271775; doi:10.3389/fonc.2022.699824)
Supplement: Supplementary Table 9 — IPA was employed for disease & function enrichment analysis of POSTN-related-hub DEGs. [file Table_9.xlsx]

## Sheet: IPA.Disease&Functions.overlap
漏 2000-2021 QIAGEN. All rights reserved.
Category	p-value	Molecules
Cardiovascular System Development and Function	6.34E-25-3.08E-05	ACTG2,ADAM12,AXL,CCN1,CCN2,CCN5,CDH13,CNN1,COL11A1,COL1A1,COL1A2,COL3A1,COL5A1,COMP,COX7A1,CXCL12,DCN,EFNB2,EMP1,FAP,FBLN5,FBXO32,FERMT2,FHL2,GJA1,GJA5,GJB2,GPER1,GREM1,HEG1,ID3,ITGA11,JAM3,KIF26B,LMCD1,LOXL2,MGP,MMP11,MYADM,MYH11,MYL9,MYLK,NEXN,NPR3,PDE5A,PEAK1,PLAU,POSTN,PTGIS,RECK,SDC2,SERPINH1,SFRP2,SPRY4,SULF1,SVEP1,THBS2,THY1,TIMP1,TIMP3,TUBB6,VCAN,VIM,ZEB1
Organismal Development	8.34E-24-5.31E-05	ACTG2,ADAM12,AXL,CCN1,CCN2,CCN5,CDH13,CHPF,CNN1,COL10A1,COL11A1,COL1A1,COL1A2,COL3A1,COL5A1,COL5A2,COL6A3,COL7A1,COMP,COX7A1,CTHRC1,CXCL12,DCN,DPT,EFNB2,EMP1,FBLN5,FBXO32,FERMT2,FHL2,GJA1,GJA5,GJB2,GPER1,GREM1,HEG1,ID3,ITGA11,JAM3,LMCD1,LMOD1,LOXL2,MGP,MMP11,MSRB3,MYH11,MYL9,MYLK,NDN,NEXN,NPR3,PDE5A,PEAK1,PLAU,PMP22,POSTN,PTGIS,RCN3,RECK,SDC2,SERPINH1,SFRP2,SPRY4,SRPX,SULF1,SVEP1,THBS2,THY1,TIMP1…
Cellular Movement	2.03E-22-4.38E-05	ADAM12,ADARB1,AXL,C1QTNF6,CCN1,CCN2,CCN4,CCN5,CDH13,CEMIP,CNN1,COL11A1,COL1A1,COL1A2,COL3A1,COL7A1,COMP,CXCL12,DCN,DPT,EFNB2,EMP1,FAP,FBLN5,FERMT2,FHL2,GJA1,GJB2,GPER1,GREM1,ID3,ITGA11,JAM3,KIF26B,LMCD1,LOXL2,LRRC15,MGP,MMP11,MYADM,MYLK,NDN,NEXN,NKD2,PEAK1,PLAU,PMP22,POSTN,RARRES2,RECK,RGS16,SDC2,SERPINH1,SFRP2,SPRY4,ST6GALNAC5,SULF1,THBS2,THY1,TIMP1,TIMP3,TPBG,VCAN,VIM,ZEB1
Cellular Assembly and Organization	9.13E-22-5.31E-05	ADAM12,AXL,CCN1,CCN2,CCN5,CDH13,CERCAM,COL11A1,COL1A1,COL1A2,COL3A1,COL5A1,COL5A2,COL6A3,COMP,CTHRC1,CXCL12,DCN,DPT,EFNB2,FBLN5,FERMT2,FHL2,GJA1,GJA5,GJB2,GREM1,ITGA11,JAM3,KIF26B,LMCD1,LMOD1,LOXL2,MMP11,MYADM,MYL9,MYLK,NDN,PHLDB2,PLAU,PMP22,POSTN,RECK,RFLNB,RGS16,SDC2,SERPINH1,SFRP2,SULF1,SYNPO2,THBS2,THY1,TIMP1,TIMP3,TPBG,VIM,ZEB1
Cellular Function and Maintenance	9.13E-22-5.31E-05	ADAM12,AXL,CCN1,CCN2,CCN5,CDH13,COL11A1,COL1A1,COL1A2,COL3A1,COL5A1,COL5A2,COMP,CXCL12,DCN,DPT,EFNB2,FHL2,GJA1,GJB2,GREM1,HEG1,LMCD1,LMOD1,LOXL2,MGP,MMP11,MYADM,MYLK,NDN,PHLDB2,PLAU,PMP22,RFLNB,RGS16,SDC2,SERPINH1,SFRP2,SPRY4,SULF1,THBS2,THY1,TIMP3,TPBG,VIM,ZEB1
Tissue Development	1.14E-20-5.31E-05	ADAM12,AXL,CAVIN1,CCN1,CCN2,CCN4,CCN5,CDH13,CHPF,COL10A1,COL11A1,COL1A1,COL1A2,COL3A1,COL5A1,COL5A2,COL6A3,COL7A1,COMP,CPXM1,CTHRC1,CXCL12,DCN,EFNB2,EMP1,FAP,FBLN5,FERMT2,FHL2,GJA1,GJA5,GJB2,GPER1,GREM1,HEG1,ID3,ITGA11,JAM3,LMCD1,LMOD1,LOXL2,MFAP2,MGP,MMP11,MYADM,MYH11,MYLK,NDN,NPR3,PDE5A,PHLDB2,PLAU,PMP22,POSTN,RARRES2,RECK,RFLNB,RGS16,SDC2,SERPINH1,SFRP2,SPRY4,SULF1,SVEP1,THBS2,THY1,TIMP1,TIMP3…
Cell-To-Cell Signaling and Interaction	6.57E-19-3.97E-05	ADAM12,AXL,CCN1,CCN2,CCN5,CDH13,CERCAM,COL1A1,COL1A2,COL3A1,COL7A1,COMP,CXCL12,DCN,EFNB2,FBLN5,FERMT2,FHL2,GJA1,GJA5,GJB2,GPER1,GREM1,ID3,ITGA11,JAM3,KIF26B,LMOD1,LOXL2,MYADM,MYL9,MYLK,NDN,PLAU,PMP22,POSTN,RARRES2,RECK,RGS16,SDC2,SERPINH1,ST6GALNAC5,SULF1,THBS2,THY1,TIMP1,TIMP3,TPBG,VCAN,VIM,ZEB1
Cancer	4.19E-16-5.02E-05	ACTG2,ADAM12,ADARB1,AXL,C1QTNF6,CAVIN1,CCN1,CCN2,CCN4,CCN5,CCT6A,CDH13,CEMIP,CERCAM,CHPF,CILP,CILP2,CNN1,COL10A1,COL11A1,COL1A1,COL1A2,COL3A1,COL5A1,COL5A2,COL6A3,COL7A1,COMP,COX7A1,CPXM1,CTHRC1,CXCL12,DCN,DPT,EFNB2,EMP1,FAP,FBLN5,FBXO32,FERMT2,FHL2,FIBIN,FNDC1,GJA1,GJA5,GJB2,GPER1,GREM1,HDHD3,HEG1,ID3,ITGA11,ITPRIP,JAM3,KIF26B,LMCD1,LMOD1,LOXL2,LRRC15,MFAP2,MGP,MMP11,MSRB3,MXRA5,MYADM,MYH11,MYL9…
Organismal Injury and Abnormalities	4.19E-16-5.02E-05	ACTG2,ADAM12,ADARB1,AXL,C1QTNF6,CAVIN1,CCN1,CCN2,CCN4,CCN5,CCT6A,CDH13,CEMIP,CERCAM,CHPF,CILP,CILP2,CNN1,COL10A1,COL11A1,COL1A1,COL1A2,COL3A1,COL5A1,COL5A2,COL6A3,COL7A1,COMP,COX7A1,CPXM1,CTHRC1,CXCL12,DCN,DPT,EFNB2,EMP1,FAP,FBLN5,FBXO32,FERMT2,FHL2,FIBIN,FNDC1,GJA1,GJA5,GJB2,GPER1,GREM1,HDHD3,HEG1,ID3,ITGA11,ITPRIP,JAM3,KIF26B,LMCD1,LMOD1,LOXL2,LRRC15,MFAP2,MGP,MMP11,MSRB3,MXRA5,MYADM,MYH11,MYL9…
Cardiovascular Disease	6.89E-16-4.76E-05	ACTG2,CCN2,CCN5,CDH13,CEMIP,COL11A1,COL1A1,COL1A2,COL3A1,COL5A1,COL5A2,COX7A1,CXCL12,DCN,EFNB2,FAP,FBXO32,FERMT2,FHL2,FIBIN,FNDC1,GJA1,GJA5,GJB2,GPER1,GREM1,ITGA11,LMCD1,LMOD1,LOXL2,MFAP2,MGP,MMP11,MSRB3,MXRA5,MYH11,MYL9,MYLK,NEXN,NPR3,PDE5A,PEAK1,PLAU,PMP22,POSTN,PRELP,PTGIS,RARRES2,RECK,SRPX,THBS2,THY1,TIMP1,TIMP3,TMEM47,VCAN,VIM,ZEB1
Connective Tissue Disorders	1.73E-15-2.94E-05	ADAM12,ADARB1,C1QTNF6,CAVIN1,CCN1,CCN2,CCN4,CEMIP,CILP,CNN1,COL10A1,COL11A1,COL1A1,COL1A2,COL3A1,COL5A1,COL5A2,COL6A3,COL7A1,COMP,CXCL12,DCN,DPT,FBLN5,FHL2,GJA1,GJB2,GPER1,ITGA11,JAM3,MFAP2,MGP,MMP11,MYH11,MYLK,PDE5A,PDGFRL,PLAU,POSTN,PRG4,PTGIS,RARRES2,RECK,RFLNB,SDC2,SERPINH1,SFRP2,SULF1,THBS2,TIMP1,TIMP3,VCAN,VIM
Skeletal and Muscular Disorders	1.73E-15-2.57E-05	ACTG2,ADAM12,ADARB1,C1QTNF6,CAVIN1,CCN1,CCN2,CCN4,CCN5,CEMIP,CHPF,CILP,CNN1,COL10A1,COL11A1,COL1A1,COL1A2,COL3A1,COL5A1,COL5A2,COL6A3,COL7A1,COMP,COX7A1,CXCL12,DCN,DPT,FAP,FBLN5,FBXO32,FERMT2,FHL2,GJA1,GJA5,GJB2,GPER1,ITGA11,JAM3,LMCD1,LMOD1,LOXL2,MFAP2,MGP,MMP11,MYH11,MYL9,MYLK,NEXN,NPR3,PDE5A,PDGFRL,PLAU,PMP22,POSTN,PRG4,PTGIS,RARRES2,RECK,RFLNB,SDC2,SERPINH1,SFRP2,SPRY4,SULF1,THBS2,TIMP1,TIMP3…
Reproductive System Disease	2.66E-15-4.57E-05	ACTG2,ADAM12,ADARB1,AXL,C1QTNF6,CAVIN1,CCN1,CCN2,CCN4,CCN5,CCT6A,CDH13,CEMIP,CERCAM,CHPF,CILP,CNN1,COL10A1,COL11A1,COL1A1,COL1A2,COL3A1,COL5A1,COL5A2,COL6A3,COL7A1,COX7A1,CPXM1,CXCL12,DCN,DPT,EFNB2,FAP,FBLN5,FBXO32,FERMT2,FHL2,FIBIN,FNDC1,GJA1,GJB2,GPER1,GREM1,HDHD3,HEG1,ID3,ITGA11,JAM3,KIF26B,LMOD1,LOXL2,LRRC15,MGP,MMP11,MSRB3,MXRA5,MYADM,MYH11,MYL9,MYLK,NDN,NEXN,NTM,OLFML1,PDE5A,PDGFRL,PEAK1,PH…
Hereditary Disorder	1.29E-13-4.76E-05	ACTG2,CAVIN1,CCN2,CILP,CNN1,COL10A1,COL11A1,COL1A1,COL1A2,COL3A1,COL5A1,COL5A2,COL6A3,COL7A1,COMP,DCN,DPT,EMP1,FBLN5,FHL2,GJA1,GJA5,GJB2,GPER1,LOXL2,MGP,MYH11,MYLK,NEXN,PDE5A,PMP22,POSTN,PTGIS,SDC2,SERPINH1,SFRP2,THBS2,TIMP3,TUBB6,VCAN,VIM
Gastrointestinal Disease	3.63E-13-5.02E-05	ACTG2,ADAM12,ADARB1,AXL,C1QTNF6,CAVIN1,CCN1,CCN2,CCN4,CCN5,CCT6A,CDH13,CEMIP,CERCAM,CHPF,CILP,CILP2,CNN1,COL10A1,COL11A1,COL1A1,COL1A2,COL3A1,COL5A1,COL5A2,COL6A3,COL7A1,COMP,COX7A1,CPXM1,CTHRC1,CXCL12,DCN,DPT,EFNB2,EMP1,FAP,FBLN5,FBXO32,FHL2,FIBIN,FNDC1,GJA1,GJA5,GJB2,GPER1,GREM1,HDHD3,HEG1,ID3,ITGA11,ITPRIP,JAM3,KIF26B,LMCD1,LMOD1,LOXL2,LRRC15,MGP,MMP11,MSRB3,MXRA5,MYADM,MYH11,MYL9,MYLK,NDN,NEX…
Cellular Development	4.34E-13-5.31E-05	ADAM12,AXL,CAVIN1,CCN1,CCN2,CCN4,CCN5,CDH13,CNN1,COL11A1,COL1A1,COL1A2,COL6A3,COMP,CPXM1,CTHRC1,CXCL12,DCN,EFNB2,EMP1,FAP,FBLN5,FBXO32,FHL2,GJA1,GJB2,GPER1,GREM1,HEG1,ID3,ITGA11,LMCD1,LOXL2,MFAP2,MGP,MMP11,MYH11,MYL9,MYLK,NDN,NKD2,NPR3,PDE5A,PEAK1,PLAU,PMP22,POSTN,PTGIS,RARRES2,RECK,RFLNB,RGS16,SDC2,SERPINH1,SFRP2,SPRY4,SULF1,THBS2,THY1,TIMP1,TIMP3,TPBG,VCAN,VIM,ZEB1
Connective Tissue Development and Function	4.34E-13-3.95E-05	ADAM12,CAVIN1,CCN1,CCN2,CCN4,CDH13,CHPF,COL10A1,COL11A1,COL1A1,COL1A2,COL7A1,COMP,CPXM1,CTHRC1,CXCL12,DCN,DPT,EFNB2,FBLN5,FHL2,GJA1,GPER1,GREM1,ID3,ITGA11,JAM3,LOXL2,MFAP2,MGP,MMP11,MYLK,NPR3,PDE5A,PEAK1,PLAU,PMP22,POSTN,RARRES2,RECK,RFLNB,SDC2,SERPINH1,SFRP2,SPRY4,SULF1,THBS2,THY1,TIMP1,TIMP3,VCAN,VIM,ZEB1
Cell Morphology	9.32E-13-5.31E-05	AXL,CCN1,CCN2,CCN5,CDH13,COL1A1,COL3A1,COL5A1,COL5A2,CXCL12,DCN,DPT,EFNB2,FBXO32,FERMT2,FHL2,GJA1,GJB2,ID3,ITGA11,LMCD1,MGP,MYADM,NDN,PDE5A,PEAK1,PHLDB2,PLAU,PMP22,POSTN,RECK,SDC2,SERPINH1,SPRY4,SULF1,THBS2,THY1,TIMP1,TIMP3,TPBG,VIM
Developmental Disorder	2.38E-12-2.44E-05	ACTG2,CCN2,CNN1,COL10A1,COL11A1,COL1A1,COL1A2,COL3A1,COL5A1,COL5A2,COL6A3,COL7A1,COMP,DPT,FBLN5,GJA1,GJB2,GPER1,LMOD1,LOXL2,MGP,MYH11,MYL9,MYLK,PDE5A,POSTN,PTGIS,SDC2,SERPINH1,THBS2,TIMP3,VCAN
Organ Morphology	2.38E-12-2.57E-05	ACTG2,CCN2,CHPF,COL10A1,COL1A2,COL3A1,COL5A1,COL5A2,COL7A1,COX7A1,CXCL12,DCN,DPT,EFNB2,FBXO32,FHL2,GJA1,GJA5,GPER1,ITGA11,LMCD1,LMOD1,LOXL2,MMP11,MYH11,MYL9,MYLK,NEXN,PDE5A,PLAU,POSTN,SFRP2,THBS2,TIMP1,TIMP3
Renal and Urological Disease	2.38E-12-1.07E-05	ACTG2,AXL,CAVIN1,CCN1,CCN5,CILP2,COL1A2,COL6A3,COL7A1,COX7A1,CPXM1,CXCL12,DCN,FAP,FBLN5,FERMT2,GJA1,GJB2,GPER1,ID3,JAM3,LMOD1,MGP,MMP11,MXRA5,MYADM,MYH11,MYL9,MYLK,NDN,PEAK1,POSTN,PRG4,PTGIS,RECK,RFLNB,SRPX,THBS2,THY1,TIMP1,TIMP3,TMEM47,TPBG,TUBB6,VIM,ZEB1
Renal and Urological System Development and Function	2.38E-12-4.38E-05	ACTG2,CNN1,CXCL12,DCN,EFNB2,GJA1,GREM1,ITGA11,LMOD1,MGP,MYH11,MYL9,MYLK,PEAK1,PLAU,POSTN,PTGIS,RECK,SDC2,TIMP1,TIMP3,VIM,ZEB1
Dermatological Diseases and Conditions	2.48E-12-5.01E-05	ADAM12,ADARB1,AXL,CAVIN1,CCN2,CCN4,CCN5,CDH13,CEMIP,CERCAM,CHPF,CILP,CILP2,CNN1,COL10A1,COL11A1,COL1A1,COL1A2,COL3A1,COL5A1,COL5A2,COL6A3,COL7A1,COMP,CPXM1,CXCL12,DCN,DPT,FAP,FBLN5,FBXO32,FERMT2,FHL2,FIBIN,FNDC1,GJA1,GJB2,GPER1,HEG1,ITGA11,ITPRIP,JAM3,KIF26B,LMOD1,LOXL2,LRRC15,MGP,MMP11,MSRB3,MXRA5,MYADM,MYH11,MYLK,NDN,NEXN,NKD2,NPR3,NTM,PDE5A,PDGFRL,PHLDB2,PLAU,PMP22,POSTN,PRELP,PRG4,PTGFRN,PTGI…
Endocrine System Disorders	4.47E-12-1.91E-05	ADAM12,ADARB1,AXL,C1QTNF6,CAVIN1,CCN1,CCN2,CCN4,CCN5,CCT6A,CEMIP,CERCAM,CILP2,COL10A1,COL11A1,COL1A1,COL1A2,COL3A1,COL5A1,COL5A2,COL6A3,COL7A1,CTHRC1,CXCL12,DCN,DPT,EFNB2,FAP,FBLN5,FBXO32,FIBIN,GJA1,GJB2,GREM1,ITGA11,ITPRIP,KIF26B,LOXL2,MGP,MMP11,MSRB3,MYADM,MYH11,MYLK,NDN,NTM,PDE5A,PDGFRL,PEAK1,PHLDB2,PLAU,PMP22,POSTN,PRELP,PRG4,PTGIS,RARRES2,RECK,SERPINH1,ST6GALNAC5,SULF1,SYNPO2,THBS2,THY1,TIMP…
Metabolic Disease	4.47E-12-2.44E-05	ADARB1,C1QTNF6,CAVIN1,CCN1,CCN2,COL10A1,COL11A1,COL1A1,COL1A2,COL3A1,COL5A1,COL5A2,COL6A3,COL7A1,COMP,CTHRC1,CXCL12,DPT,FBLN5,GJA1,GPER1,GREM1,MGP,MYH11,PDE5A,PDGFRL,PTGIS,RARRES2,SERPINH1,SULF1,THBS2,THY1,TIMP1,TIMP3
Cellular Growth and Proliferation	6.55E-12-5.31E-05	ADAM12,AXL,CCN1,CCN2,CCN4,CCN5,CDH13,CNN1,COL11A1,COL1A1,COL1A2,COL6A3,COL7A1,COMP,CTHRC1,CXCL12,DCN,EFNB2,EMP1,FAP,FBLN5,FBXO32,FHL2,GJA1,GJB2,GPER1,GREM1,HEG1,ID3,LMCD1,LOXL2,MGP,MYH11,MYL9,MYLK,NDN,NKD2,NPR3,PDE5A,PEAK1,PLAU,PMP22,POSTN,PTGIS,RECK,RFLNB,RGS16,SDC2,SERPINH1,SFRP2,SPRY4,SULF1,THBS2,THY1,TIMP1,TIMP3,TPBG,VCAN,VIM,ZEB1
Inflammatory Disease	7.48E-12-3.52E-05	ADAM12,ADARB1,AXL,C1QTNF6,CCN2,CEMIP,COL10A1,COL11A1,COL1A1,COL1A2,COL3A1,COL5A1,COL5A2,COL6A3,COMP,CXCL12,EFNB2,FBXO32,GPER1,JAM3,LMCD1,LOXL2,MMP11,PDE5A,PDGFRL,PLAU,POSTN,PRG4,PTGFRN,PTGIS,RARRES2,RECK,RFLNB,RGS16,SDC2,SERPINH1,THY1,TIMP1,TIMP3,TMEM47,VIM
Inflammatory Response	7.48E-12-4.2E-05	ADAM12,AXL,C1QTNF6,CCN1,CCN2,CEMIP,COL10A1,COL11A1,COL1A1,COL1A2,COL3A1,COL5A1,COL5A2,COL6A3,COMP,CXCL12,EFNB2,FBXO32,FHL2,GJA1,GJA5,GJB2,GPER1,GREM1,JAM3,LOXL2,MMP11,MYL9,MYLK,PDGFRL,PLAU,POSTN,PRG4,PTGIS,RARRES2,RECK,RFLNB,SDC2,SERPINH1,THBS2,TIMP1,TIMP3,VCAN,VIM
Tissue Morphology	4.3E-11-2.38E-05	ADAM12,AXL,C1QTNF6,CCN2,CCN4,CDH13,CNN1,COL10A1,COL1A1,COL3A1,COL5A1,CXCL12,DCN,EFNB2,FBLN5,FBXO32,FHL2,GJA1,GREM1,ID3,ITGA11,JAM3,LMCD1,MFAP2,MGP,MMP11,MYH11,MYL9,NPR3,PDE5A,PEAK1,PLAU,PMP22,POSTN,PTGIS,RARRES2,RECK,SERPINH1,SULF1,THBS2,TIMP1,TIMP3,VCAN,VIM,ZEB1
Skeletal and Muscular System Development and Function	1.44E-10-3.85E-05	ACTG2,ADAM12,CCN1,CCN2,CCN4,CCN5,CDH13,CHPF,CNN1,COL10A1,COL11A1,COL1A1,COL1A2,COL6A3,COMP,COX7A1,CTHRC1,CXCL12,DCN,EFNB2,FBLN5,FBXO32,FHL2,GJA1,GJA5,GPER1,GREM1,HEG1,ID3,ITGA11,LMCD1,LMOD1,LOXL2,MFAP2,MGP,MYH11,MYL9,MYLK,NDN,NEXN,NPR3,PDE5A,PLAU,PMP22,POSTN,RECK,RFLNB,SFRP2,SPRY4,SULF1,THBS2,THY1,TIMP1,TIMP3,VCAN,VIM,ZEB1
Organismal Survival	2.75E-10-2.75E-10	ADAM12,ADARB1,AXL,C1QTNF6,CCN1,CCN2,COL10A1,COL11A1,COL3A1,COL5A1,COL5A2,COL7A1,COX7A1,CXCL12,DCN,EFNB2,FAP,FERMT2,GJA1,GJA5,GJB2,GREM1,ID3,ITGA11,JAM3,MGP,MMP11,MYH11,NDN,NEXN,NPR3,PLAU,PMP22,POSTN,RCN3,RECK,SERPINH1,SFRP2,SPRY4,SULF1,THBS2,TIMP1,TIMP3,VCAN,VIM,ZEB1
Immunological Disease	3.33E-10-1.22E-06	ADAM12,ADARB1,AXL,C1QTNF6,CCN1,CEMIP,CHPF,COL10A1,COL11A1,COL1A1,COL1A2,COL3A1,COL5A1,COL5A2,COL6A3,COL7A1,COMP,CXCL12,DCN,DPT,EFNB2,FAP,FERMT2,FNDC1,GJA1,GPER1,ID3,JAM3,MGP,MXRA5,MYH11,NDN,NEXN,PDE5A,PDGFRL,POSTN,PRG4,PTGFRN,PTGIS,RARRES2,RECK,RFLNB,RGS16,SDC2,SERPINH1,SRPX,SULF1,SVEP1,THBS2,THY1,TIMP1,TIMP3,TUBB6,VCAN,VIM,ZEB1
Organ Development	4.47E-10-2.67E-05	ADAM12,CCN1,CCN2,CCN4,CCN5,CDH13,COL11A1,COL1A1,COL1A2,COL3A1,COL5A1,COL5A2,COL6A3,COL7A1,COMP,CXCL12,EFNB2,EMP1,FBLN5,FHL2,GJA1,GJA5,GPER1,HEG1,ID3,ITGA11,LMCD1,LOXL2,MYH11,MYLK,NPR3,PLAU,PMP22,POSTN,RECK,SERPINH1,SVEP1,THY1,TIMP1,TUBB6,VCAN,VIM
Embryonic Development	6.14E-10-2.67E-05	ADAM12,AXL,CCN1,CCN2,COL10A1,COL11A1,COL1A1,COL1A2,COL3A1,COL5A1,COL5A2,COL6A3,COL7A1,COMP,CTHRC1,CXCL12,DCN,DPT,EFNB2,EMP1,FHL2,GJA1,GJA5,GREM1,HEG1,ID3,ITGA11,JAM3,LOXL2,MGP,MYH11,MYLK,PDE5A,PEAK1,PLAU,PMP22,POSTN,RCN3,RECK,SDC2,SFRP2,SULF1,SVEP1,THBS2,THY1,TIMP1,TIMP3,TUBB6,VCAN,VIM,ZEB1
Hepatic System Disease	2.48E-09-3.45E-06	ACTG2,ADAM12,ADARB1,AXL,CAVIN1,CCN1,CCN2,CCN5,CCT6A,CDH13,CILP,CILP2,CNN1,COL10A1,COL11A1,COL1A1,COL1A2,COL3A1,COL5A1,COL5A2,COL6A3,COL7A1,COMP,CPXM1,CTHRC1,CXCL12,DCN,DPT,EFNB2,FAP,FBLN5,FHL2,FNDC1,GJA1,GPER1,GREM1,HEG1,ID3,KIF26B,LMCD1,LMOD1,MSRB3,MXRA5,MYADM,MYH11,MYLK,NKD2,OLFML1,PDE5A,PDGFRL,PEAK1,PLAU,POSTN,PRG4,PTGFRN,RECK,SDC2,SERPINH1,SPRY4,SRPX,SULF1,SVEP1,SYNPO2,THBS2,THY1,TIMP1,TIMP3,…
Tumor Morphology	2.92E-09-3.02E-05	ADAM12,AXL,CCN1,CCN2,COL11A1,COL1A1,COL1A2,COL7A1,CXCL12,DCN,FAP,FERMT2,FHL2,GJA1,GREM1,ID3,LOXL2,LRRC15,PLAU,POSTN,RECK,SDC2,SFRP2,TIMP1,TIMP3,VCAN,VIM,ZEB1
Hematological Disease	2.94E-09-6.02E-06	AXL,CCN1,CEMIP,CHPF,COL11A1,COL1A1,COL1A2,COL3A1,COL5A2,COL6A3,COL7A1,CXCL12,DCN,DPT,EFNB2,FAP,FERMT2,FNDC1,GJA1,GPER1,GREM1,ID3,JAM3,MXRA5,MYH11,MYL9,NDN,NEXN,PDE5A,PEAK1,POSTN,PRG4,PTGFRN,RGS16,SERPINH1,SPRY4,SRPX,SULF1,SVEP1,SYNPO2,THBS2,THY1,TIMP1,TIMP3,TUBB6,VCAN,VIM,ZEB1
Hair and Skin Development and Function	2.62E-08-3.34E-05	CCN1,CCN2,CDH13,COL1A1,COL1A2,COL3A1,COL5A1,COL5A2,COL7A1,COMP,CXCL12,DCN,DPT,EMP1,GJA1,LOXL2,PEAK1,PLAU,POSTN,RECK,SDC2,SVEP1,THBS2,THY1,TIMP1,TIMP3,VCAN,VIM
Cell Death and Survival	4E-08-5.59E-07	ADAM12,ADARB1,AXL,CCN1,CCN2,CCN4,CCN5,CCT6A,COL1A1,COMP,CXCL12,DCN,EFNB2,EMP1,FAP,FBXO32,FHL2,FNDC1,GJA1,GJB2,GPER1,GREM1,ID3,ITPRIP,LOXL2,MGP,MMP11,MSRB3,MYLK,NDN,PDE5A,PLAU,PMP22,POSTN,PTGIS,RECK,RGS16,SDC2,SERPINH1,SFRP2,SPRY4,SRPX,SULF1,THBS2,THY1,TIMP1,TIMP3,TUBB6,VCAN,VIM,ZEB1
Hematological System Development and Function	4.05E-08-4.2E-05	AXL,C1QTNF6,CCN1,CCN2,CDH13,CERCAM,COL1A1,COL1A2,COMP,CXCL12,DCN,EFNB2,FHL2,GJA1,GJA5,GJB2,GPER1,GREM1,HEG1,JAM3,MYADM,MYH11,MYL9,MYLK,NPR3,PLAU,PTGIS,RARRES2,RGS16,SVEP1,THBS2,THY1,TIMP1,TIMP3,VCAN
Immune Cell Trafficking	4.05E-08-4.2E-05	AXL,C1QTNF6,CCN1,CCN2,CERCAM,COL1A1,COL1A2,CXCL12,DCN,EFNB2,FHL2,GJA1,GJB2,GREM1,JAM3,MYADM,MYLK,PLAU,RARRES2,RGS16,SDC2,THBS2,THY1,TIMP1,TIMP3,VCAN
Respiratory Disease	5.33E-08-3.52E-05	ADAM12,ADARB1,AXL,CAVIN1,CCN1,CCN2,CDH13,CERCAM,CHPF,CILP2,COL11A1,COL1A1,COL1A2,COL3A1,COL5A1,COL5A2,COL6A3,COL7A1,COMP,COX7A1,CXCL12,DCN,DPT,EFNB2,FAP,FBLN5,FNDC1,GPER1,HEG1,ID3,ITGA11,JAM3,LMCD1,MGP,MMP11,MXRA5,MYH11,MYL9,MYLK,NDN,NKD2,NPR3,NTM,PDE5A,PEAK1,PHLDB2,PLAU,PMP22,POSTN,PRELP,PRG4,PTGFRN,PTGIS,RCN3,RGS16,SRPX,SVEP1,THBS2,THY1,TIMP1,TIMP3,TMEM47,VCAN,VIM,ZEB1
Organismal Functions	1.01E-06-1.01E-06	COL1A1,COL3A1,COL5A1,EFNB2,GJA1,PLAU,POSTN,THBS2,VIM
Reproductive System Development and Function	2.12E-06-2.12E-06	CXCL12,FERMT2,ITGA11,JAM3,PLAU,SULF1
Dental Disease	2.16E-06-2.16E-06	DCN,ITGA11,POSTN
Digestive System Development and Function	2.16E-06-1.05E-05	CCN2,COL1A1,CXCL12,DCN,ITGA11,POSTN,SERPINH1,TIMP1
Carbohydrate Metabolism	9.49E-06-2.44E-05	CCN2,CEMIP,CHPF,COL11A1,DCN,POSTN,PRELP,SDC2,SULF1,VCAN
Small Molecule Biochemistry	9.49E-06-9.67E-06	CCN2,CEMIP,CHPF,DCN,PRELP,SDC2,VCAN
Hepatic System Development and Function	1.05E-05-2.3E-05	ADAM12,CCN2,COL1A1,CXCL12,SERPINH1,TIMP1
Lymphoid Tissue Structure and Development	2.67E-05-2.67E-05	CXCL12,EFNB2,HEG1,SVEP1
Neurological Disease	3.39E-05-4.82E-05	ADAM12,ADARB1,AXL,CCN4,CDH13,CEMIP,CERCAM,CHPF,CILP,CILP2,CNN1,COL10A1,COL11A1,COL1A1,COL1A2,COL3A1,COL5A1,COL5A2,COL6A3,COL7A1,COX7A1,CPXM1,CXCL12,DCN,DPT,FAP,FBXO32,FERMT2,FIBIN,FNDC1,GJA1,GPER1,HDHD3,HEG1,ID3,ITGA11,ITPRIP,JAM3,KIF26B,LOXL2,LRRC15,MGP,MSRB3,MXRA5,MYH11,MYL9,MYLK,NKD2,NPR3,NTM,OLFML1,PEAK1,PHLDB2,PLAU,PMP22,POSTN,PRELP,PRG4,PTGFRN,PTGIS,RARRES2,RECK,RGS16,SERPINH1,SFRP2,SULF1,S…
Nervous System Development and Function	5.31E-05-5.31E-05	CCN1,CCN2,CCN5,CXCL12,EFNB2,GJA1,GJB2,NDN,PLAU,PMP22,SDC2,SULF1,THY1,TPBG,VIM
