# Supplementary material for: Prognostic Impact of the Angiogenic Gene POSTN and Its Related Genes on Lung Adenocarcinoma
Source: Front Oncol. 2022 Jun 27;12:699824. doi: 10.3389/fonc.2022.699824 (PMC9271775; doi:10.3389/fonc.2022.699824)
Supplement: Supplementary Table 10 — Nine genes with positive effects on the OS in the training set by K-M analysis. [file Table_10.xlsx]

## Sheet: KM
Gene	pvalue
AC093850.2	0.44742
ACTG2	0.98039
ADAM12	0.066753
ADARB1	0.89858
AXL	0.21933
C1QTNF6	0.00032971
CCT6A	0.045724
CDH13	0.81282
CEMIP	0.4673
CERCAM	0.87765
CHPF	0.25757
CILP	0.51338
CILP2	0.23209
CNN1	0.22394
COL10A1	0.74995
COL11A1	0.15185
COL1A1	0.29327
COL1A2	0.3052
COL3A1	0.13229
COL5A1	0.22329
COL5A2	0.056272
COL6A3	0.38701
COL7A1	0.75456
COMP	0.25102
COX7A1	0.69211
CPXM1	0.56003
CTGF	0.91607
CTHRC1	0.23353
CXCL12	0.93048
CYR61	0.96688
DCN	0.64894
DPT	0.10706
EFNB2	0.94407
EMP1	0.25299
FAM101B	0.65418
FAP	0.2841
FBLN5	0.062568
FBXO32	0.24549
FERMT2	0.26785
FHL2	0.02274
FIBIN	0.96524
FNDC1	0.9618
GJA1	0.43702
GJA5	0.57468
GJB2	0.0032505
GPER1	0.38551
GREM1	0.10761
HDHD3	0.72557
HEG1	0.7911
ID3	0.19857
ITGA11	0.1178
ITLN1	0.51862
ITPRIP	0.24122
JAM3	0.66755
KIF26B	0.93158
LMCD1	0.86015
LMOD1	0.1847
LOXL2	0.0031927
LRRC15	0.89295
MFAP2	0.72284
MGP	0.0058013
MMP11	0.5511
MSRB3	0.67813
MXRA5	0.12734
MYADM	0.15041
MYH11	0.52392
MYL9	0.94314
MYLK	0.10664
NDN	0.052357
NEXN	0.82233
NKD2	0.24789
NPR3	0.59466
NTM	0.41852
OLFML1	0.32148
PDE5A	0.036533
PDGFRL	0.5524
PEAK1	0.20156
PHLDB2	0.97648
PLAU	0.26245
PMP22	0.40876
POSTN	0.50352
PRELP	0.02329
PRG4	0.69097
PTGFRN	0.034269
PTGIS	0.05079
PTRF	0.73591
RARRES2	0.089237
RCN3	0.14062
RECK	0.56012
RGS16	0.34634
SDC2	0.71233
SERPINH1	0.10391
SFRP2	0.4954
SPRY4	0.52057
SRPX	0.64625
ST6GALNAC5	0.41137
SULF1	0.55257
SVEP1	0.60635
SYNPO2	0.32529
THBS2	0.5595
THY1	0.67924
TIMP1	0.071745
TIMP3	0.53776
TMEM47	0.74912
TPBG	0.50434
TTYH3	0.14028
TUBB6	0.32872
VCAN	0.29449
VIM	0.44814
WISP1	0.9304
WISP2	0.089121
ZEB1	0.67562
