# Supplementary material for: Prognostic Impact of the Angiogenic Gene POSTN and Its Related Genes on Lung Adenocarcinoma
Source: Front Oncol. 2022 Jun 27;12:699824. doi: 10.3389/fonc.2022.699824 (PMC9271775; doi:10.3389/fonc.2022.699824)
Supplement: Supplementary Table 11 — Using multivariate Cox proportional hazards regression models, a prognostic gene signature was established consisting of four POSTN-related-hub DEGs. [file Table_11.xlsx]

## Sheet: multiCox
id	coef	HR	HR.95L	HR.95H	pvalue
C1QTNF6	0.0761456	1.07912	1.04237	1.11717	1.65616e-05
LOXL2	0.0113316	1.0114	1.00495	1.01788	0.000509131
PDE5A	-0.122534	0.884676	0.741943	1.05487	0.172267
PRELP	-0.0137839	0.986311	0.968847	1.00409	0.130474
