# Supplementary material for: Prognostic Impact of the Angiogenic Gene POSTN and Its Related Genes on Lung Adenocarcinoma
Source: Front Oncol. 2022 Jun 27;12:699824. doi: 10.3389/fonc.2022.699824 (PMC9271775; doi:10.3389/fonc.2022.699824)
Supplement: Supplementary Table 12 — Competitive binding of lncRNA LINC00261 to hsa-miR-552-3p could be simultaneously down-regulated the expression of PDE5A and PRELP. The explicit information was integrated. [file Table_12.xlsx]

## Sheet: ceRNA
miRNAname	geneName	Type
hsa-let-7a-5p	LINC00665	lncRNA
hsa-let-7b-5p	LINC00665	lncRNA
hsa-let-7c-5p	LINC00665	lncRNA
hsa-let-7e-5p	LINC00665	lncRNA
hsa-let-7f-5p	LINC00665	lncRNA
hsa-let-7g-5p	LINC00665	lncRNA
hsa-miR-105-5p	LINC00261	lncRNA
hsa-miR-126-5p	LINC00665	lncRNA
hsa-miR-1269a	LINC00261	lncRNA
hsa-miR-1269b	LINC00261	lncRNA
hsa-miR-1306-5p	PVT1	lncRNA
hsa-miR-1306-5p	LINC00511	lncRNA
hsa-miR-130a-5p	LINC00261	lncRNA
hsa-miR-1343-3p	LINC00511	lncRNA
hsa-miR-1343-3p	LINC00665	lncRNA
hsa-miR-138-5p	LINC00665	lncRNA
hsa-miR-143-3p	PVT1	lncRNA
hsa-miR-143-3p	LINC00511	lncRNA
hsa-miR-144-3p	LINC00665	lncRNA
hsa-miR-145-5p	CASC9	lncRNA
hsa-miR-145-5p	PVT1	lncRNA
hsa-miR-150-5p	LINC00511	lncRNA
hsa-miR-151a-5p	FENDRR	lncRNA
hsa-miR-15b-5p	CASC9	lncRNA
hsa-miR-15b-5p	PVT1	lncRNA
hsa-miR-15b-5p	LINC00511	lncRNA
hsa-miR-15b-5p	LINC00665	lncRNA
hsa-miR-182-5p	LINC00261	lncRNA
hsa-miR-184	LINC00665	lncRNA
hsa-miR-190a-5p	PVT1	lncRNA
hsa-miR-193a-5p	PVT1	lncRNA
hsa-miR-195-5p	CASC9	lncRNA
hsa-miR-195-5p	PVT1	lncRNA
hsa-miR-195-5p	LINC00511	lncRNA
hsa-miR-195-5p	LINC00665	lncRNA
hsa-miR-216a-3p	LINC00261	lncRNA
hsa-miR-216b-5p	LINC00261	lncRNA
hsa-miR-26a-5p	LINC00665	lncRNA
hsa-miR-296-3p	FENDRR	lncRNA
hsa-miR-296-3p	LINC00261	lncRNA
hsa-miR-30a-5p	PVT1	lncRNA
hsa-miR-30d-5p	PVT1	lncRNA
hsa-miR-3194-5p	PCAT19	lncRNA
hsa-miR-323a-3p	MIR22HG	lncRNA
hsa-miR-323a-3p	LINC00261	lncRNA
hsa-miR-328-3p	PVT1	lncRNA
hsa-miR-345-3p	MIR22HG	lncRNA
hsa-miR-34c-5p	LINC00665	lncRNA
hsa-miR-377-3p	LINC00261	lncRNA
hsa-miR-423-5p	CASC9	lncRNA
hsa-miR-423-5p	PVT1	lncRNA
hsa-miR-424-5p	FENDRR	lncRNA
hsa-miR-450b-5p	LINC00261	lncRNA
hsa-miR-4726-5p	FENDRR	lncRNA
hsa-miR-4766-3p	FENDRR	lncRNA
hsa-miR-4766-3p	LINC00261	lncRNA
hsa-miR-4770	PVT1	lncRNA
hsa-miR-4770	LINC00511	lncRNA
hsa-miR-495-3p	FENDRR	lncRNA
hsa-miR-5010-5p	LINC00665	lncRNA
hsa-miR-511-3p	PVT1	lncRNA
hsa-miR-511-3p	LINC00511	lncRNA
hsa-miR-512-3p	PVT1	lncRNA
hsa-miR-516b-5p	LINC00665	lncRNA
hsa-miR-520a-5p	PVT1	lncRNA
hsa-miR-520a-5p	LINC00511	lncRNA
hsa-miR-525-5p	PVT1	lncRNA
hsa-miR-525-5p	LINC00511	lncRNA
hsa-miR-526b-5p	PVT1	lncRNA
hsa-miR-526b-5p	LINC00665	lncRNA
hsa-miR-532-3p	PVT1	lncRNA
hsa-miR-541-3p	LINC00261	lncRNA
hsa-miR-552-3p	LINC00261	lncRNA
hsa-miR-561-5p	LINC00261	lncRNA
hsa-miR-577	LINC00261	lncRNA
hsa-miR-641	LINC00665	lncRNA
hsa-miR-656-3p	FENDRR	lncRNA
hsa-miR-708-5p	FENDRR	lncRNA
hsa-miR-708-5p	LINC00261	lncRNA
hsa-miR-9-3p	MIR22HG	lncRNA
hsa-miR-9-3p	LINC00261	lncRNA
hsa-miR-1306-5p	C1QTNF6	mRNA
hsa-miR-1306-5p	LOXL2	mRNA
hsa-miR-532-3p	C1QTNF6	mRNA
hsa-let-7b-5p	C1QTNF6	mRNA
hsa-miR-328-3p	C1QTNF6	mRNA
hsa-miR-328-3p	LOXL2	mRNA
hsa-miR-541-3p	PRELP	mRNA
hsa-miR-126-5p	C1QTNF6	mRNA
hsa-miR-9-3p	PDE5A	mRNA
hsa-miR-5010-5p	C1QTNF6	mRNA
hsa-miR-423-5p	C1QTNF6	mRNA
hsa-miR-1343-3p	C1QTNF6	mRNA
hsa-miR-552-3p	PRELP	mRNA
hsa-miR-552-3p	PDE5A	mRNA
hsa-miR-4726-5p	PRELP	mRNA
hsa-miR-138-5p	C1QTNF6	mRNA
hsa-miR-138-5p	LOXL2	mRNA
hsa-miR-526b-5p	LOXL2	mRNA
hsa-miR-150-5p	C1QTNF6	mRNA
hsa-miR-708-5p	PRELP	mRNA
hsa-let-7a-5p	C1QTNF6	mRNA
hsa-miR-145-5p	C1QTNF6	mRNA
hsa-miR-3194-5p	PRELP	mRNA
hsa-miR-656-3p	PRELP	mRNA
hsa-miR-15b-5p	C1QTNF6	mRNA
hsa-miR-15b-5p	LOXL2	mRNA
hsa-miR-216a-3p	PDE5A	mRNA
hsa-miR-182-5p	PDE5A	mRNA
hsa-miR-345-3p	PRELP	mRNA
hsa-miR-561-5p	PRELP	mRNA
hsa-miR-195-5p	C1QTNF6	mRNA
hsa-miR-450b-5p	PRELP	mRNA
hsa-miR-424-5p	PDE5A	mRNA
hsa-let-7e-5p	C1QTNF6	mRNA
hsa-let-7c-5p	C1QTNF6	mRNA

## Sheet: lncRNA-miRNA关系对
miRNAname	geneName	Type
hsa-let-7a-5p	LINC00665	lncRNA
hsa-let-7b-5p	LINC00665	lncRNA
hsa-let-7c-5p	LINC00665	lncRNA
hsa-let-7e-5p	LINC00665	lncRNA
hsa-let-7f-5p	LINC00665	lncRNA
hsa-let-7g-5p	LINC00665	lncRNA
hsa-miR-105-5p	LINC00261	lncRNA
hsa-miR-126-5p	LINC00665	lncRNA
hsa-miR-1269a	LINC00261	lncRNA
hsa-miR-1269b	LINC00261	lncRNA
hsa-miR-1306-5p	PVT1	lncRNA
hsa-miR-1306-5p	LINC00511	lncRNA
hsa-miR-130a-5p	LINC00261	lncRNA
hsa-miR-1343-3p	LINC00511	lncRNA
hsa-miR-1343-3p	LINC00665	lncRNA
hsa-miR-138-5p	LINC00665	lncRNA
hsa-miR-143-3p	PVT1	lncRNA
hsa-miR-143-3p	LINC00511	lncRNA
hsa-miR-144-3p	LINC00665	lncRNA
hsa-miR-145-5p	CASC9	lncRNA
hsa-miR-145-5p	PVT1	lncRNA
hsa-miR-150-5p	LINC00511	lncRNA
hsa-miR-151a-5p	FENDRR	lncRNA
hsa-miR-15b-5p	CASC9	lncRNA
hsa-miR-15b-5p	PVT1	lncRNA
hsa-miR-15b-5p	LINC00511	lncRNA
hsa-miR-15b-5p	LINC00665	lncRNA
hsa-miR-182-5p	LINC00261	lncRNA
hsa-miR-184	LINC00665	lncRNA
hsa-miR-190a-5p	PVT1	lncRNA
hsa-miR-193a-5p	PVT1	lncRNA
hsa-miR-195-5p	CASC9	lncRNA
hsa-miR-195-5p	PVT1	lncRNA
hsa-miR-195-5p	LINC00511	lncRNA
hsa-miR-195-5p	LINC00665	lncRNA
hsa-miR-216a-3p	LINC00261	lncRNA
hsa-miR-216b-5p	LINC00261	lncRNA
hsa-miR-26a-5p	LINC00665	lncRNA
hsa-miR-296-3p	FENDRR	lncRNA
hsa-miR-296-3p	LINC00261	lncRNA
hsa-miR-30a-5p	PVT1	lncRNA
hsa-miR-30d-5p	PVT1	lncRNA
hsa-miR-3194-5p	PCAT19	lncRNA
hsa-miR-323a-3p	MIR22HG	lncRNA
hsa-miR-323a-3p	LINC00261	lncRNA
hsa-miR-328-3p	PVT1	lncRNA
hsa-miR-345-3p	MIR22HG	lncRNA
hsa-miR-34c-5p	LINC00665	lncRNA
hsa-miR-377-3p	LINC00261	lncRNA
hsa-miR-423-5p	CASC9	lncRNA
hsa-miR-423-5p	PVT1	lncRNA
hsa-miR-424-5p	FENDRR	lncRNA
hsa-miR-450b-5p	LINC00261	lncRNA
hsa-miR-4726-5p	FENDRR	lncRNA
hsa-miR-4766-3p	FENDRR	lncRNA
hsa-miR-4766-3p	LINC00261	lncRNA
hsa-miR-4770	PVT1	lncRNA
hsa-miR-4770	LINC00511	lncRNA
hsa-miR-495-3p	FENDRR	lncRNA
hsa-miR-5010-5p	LINC00665	lncRNA
hsa-miR-511-3p	PVT1	lncRNA
hsa-miR-511-3p	LINC00511	lncRNA
hsa-miR-512-3p	PVT1	lncRNA
hsa-miR-516b-5p	LINC00665	lncRNA
hsa-miR-520a-5p	PVT1	lncRNA
hsa-miR-520a-5p	LINC00511	lncRNA
hsa-miR-525-5p	PVT1	lncRNA
hsa-miR-525-5p	LINC00511	lncRNA
hsa-miR-526b-5p	PVT1	lncRNA
hsa-miR-526b-5p	LINC00665	lncRNA
hsa-miR-532-3p	PVT1	lncRNA
hsa-miR-541-3p	LINC00261	lncRNA
hsa-miR-552-3p	LINC00261	lncRNA
hsa-miR-561-5p	LINC00261	lncRNA
hsa-miR-577	LINC00261	lncRNA
hsa-miR-641	LINC00665	lncRNA
hsa-miR-656-3p	FENDRR	lncRNA
hsa-miR-708-5p	FENDRR	lncRNA
hsa-miR-708-5p	LINC00261	lncRNA
hsa-miR-9-3p	MIR22HG	lncRNA
hsa-miR-9-3p	LINC00261	lncRNA
hsa-miR-1306-5p	C1QTNF6	mRNA
hsa-miR-1306-5p	LOXL2	mRNA
hsa-miR-532-3p	C1QTNF6	mRNA
hsa-let-7b-5p	C1QTNF6	mRNA
hsa-miR-328-3p	C1QTNF6	mRNA
hsa-miR-328-3p	LOXL2	mRNA
hsa-miR-541-3p	PRELP	mRNA
hsa-miR-126-5p	C1QTNF6	mRNA
hsa-miR-9-3p	PDE5A	mRNA
hsa-miR-5010-5p	C1QTNF6	mRNA
hsa-miR-423-5p	C1QTNF6	mRNA
hsa-miR-1343-3p	C1QTNF6	mRNA
hsa-miR-552-3p	PRELP	mRNA
hsa-miR-552-3p	PDE5A	mRNA
hsa-miR-4726-5p	PRELP	mRNA
hsa-miR-138-5p	C1QTNF6	mRNA
hsa-miR-138-5p	LOXL2	mRNA
hsa-miR-526b-5p	LOXL2	mRNA
hsa-miR-150-5p	C1QTNF6	mRNA
hsa-miR-708-5p	PRELP	mRNA
hsa-let-7a-5p	C1QTNF6	mRNA
hsa-miR-145-5p	C1QTNF6	mRNA
hsa-miR-3194-5p	PRELP	mRNA
hsa-miR-656-3p	PRELP	mRNA
hsa-miR-15b-5p	C1QTNF6	mRNA
hsa-miR-15b-5p	LOXL2	mRNA
hsa-miR-216a-3p	PDE5A	mRNA
hsa-miR-182-5p	PDE5A	mRNA
hsa-miR-345-3p	PRELP	mRNA
hsa-miR-561-5p	PRELP	mRNA
hsa-miR-195-5p	C1QTNF6	mRNA
hsa-miR-450b-5p	PRELP	mRNA
hsa-miR-424-5p	PDE5A	mRNA
hsa-let-7e-5p	C1QTNF6	mRNA
hsa-let-7c-5p	C1QTNF6	mRNA

## Sheet: mRNA-miRNA关系对
miRNAname	geneName	Type
hsa-let-7a-5p	LINC00665	lncRNA
hsa-let-7b-5p	LINC00665	lncRNA
hsa-let-7c-5p	LINC00665	lncRNA
hsa-let-7e-5p	LINC00665	lncRNA
hsa-let-7f-5p	LINC00665	lncRNA
hsa-let-7g-5p	LINC00665	lncRNA
hsa-miR-105-5p	LINC00261	lncRNA
hsa-miR-126-5p	LINC00665	lncRNA
hsa-miR-1269a	LINC00261	lncRNA
hsa-miR-1269b	LINC00261	lncRNA
hsa-miR-1306-5p	PVT1	lncRNA
hsa-miR-1306-5p	LINC00511	lncRNA
hsa-miR-130a-5p	LINC00261	lncRNA
hsa-miR-1343-3p	LINC00511	lncRNA
hsa-miR-1343-3p	LINC00665	lncRNA
hsa-miR-138-5p	LINC00665	lncRNA
hsa-miR-143-3p	PVT1	lncRNA
hsa-miR-143-3p	LINC00511	lncRNA
hsa-miR-144-3p	LINC00665	lncRNA
hsa-miR-145-5p	CASC9	lncRNA
hsa-miR-145-5p	PVT1	lncRNA
hsa-miR-150-5p	LINC00511	lncRNA
hsa-miR-151a-5p	FENDRR	lncRNA
hsa-miR-15b-5p	CASC9	lncRNA
hsa-miR-15b-5p	PVT1	lncRNA
hsa-miR-15b-5p	LINC00511	lncRNA
hsa-miR-15b-5p	LINC00665	lncRNA
hsa-miR-182-5p	LINC00261	lncRNA
hsa-miR-184	LINC00665	lncRNA
hsa-miR-190a-5p	PVT1	lncRNA
hsa-miR-193a-5p	PVT1	lncRNA
hsa-miR-195-5p	CASC9	lncRNA
hsa-miR-195-5p	PVT1	lncRNA
hsa-miR-195-5p	LINC00511	lncRNA
hsa-miR-195-5p	LINC00665	lncRNA
hsa-miR-216a-3p	LINC00261	lncRNA
hsa-miR-216b-5p	LINC00261	lncRNA
hsa-miR-26a-5p	LINC00665	lncRNA
hsa-miR-296-3p	FENDRR	lncRNA
hsa-miR-296-3p	LINC00261	lncRNA
hsa-miR-30a-5p	PVT1	lncRNA
hsa-miR-30d-5p	PVT1	lncRNA
hsa-miR-3194-5p	PCAT19	lncRNA
hsa-miR-323a-3p	MIR22HG	lncRNA
hsa-miR-323a-3p	LINC00261	lncRNA
hsa-miR-328-3p	PVT1	lncRNA
hsa-miR-345-3p	MIR22HG	lncRNA
hsa-miR-34c-5p	LINC00665	lncRNA
hsa-miR-377-3p	LINC00261	lncRNA
hsa-miR-423-5p	CASC9	lncRNA
hsa-miR-423-5p	PVT1	lncRNA
hsa-miR-424-5p	FENDRR	lncRNA
hsa-miR-450b-5p	LINC00261	lncRNA
hsa-miR-4726-5p	FENDRR	lncRNA
hsa-miR-4766-3p	FENDRR	lncRNA
hsa-miR-4766-3p	LINC00261	lncRNA
hsa-miR-4770	PVT1	lncRNA
hsa-miR-4770	LINC00511	lncRNA
hsa-miR-495-3p	FENDRR	lncRNA
hsa-miR-5010-5p	LINC00665	lncRNA
hsa-miR-511-3p	PVT1	lncRNA
hsa-miR-511-3p	LINC00511	lncRNA
hsa-miR-512-3p	PVT1	lncRNA
hsa-miR-516b-5p	LINC00665	lncRNA
hsa-miR-520a-5p	PVT1	lncRNA
hsa-miR-520a-5p	LINC00511	lncRNA
hsa-miR-525-5p	PVT1	lncRNA
hsa-miR-525-5p	LINC00511	lncRNA
hsa-miR-526b-5p	PVT1	lncRNA
hsa-miR-526b-5p	LINC00665	lncRNA
hsa-miR-532-3p	PVT1	lncRNA
hsa-miR-541-3p	LINC00261	lncRNA
hsa-miR-552-3p	LINC00261	lncRNA
hsa-miR-561-5p	LINC00261	lncRNA
hsa-miR-577	LINC00261	lncRNA
hsa-miR-641	LINC00665	lncRNA
hsa-miR-656-3p	FENDRR	lncRNA
hsa-miR-708-5p	FENDRR	lncRNA
hsa-miR-708-5p	LINC00261	lncRNA
hsa-miR-9-3p	MIR22HG	lncRNA
hsa-miR-9-3p	LINC00261	lncRNA
hsa-miR-1306-5p	C1QTNF6	mRNA
hsa-miR-1306-5p	LOXL2	mRNA
hsa-miR-532-3p	C1QTNF6	mRNA
hsa-let-7b-5p	C1QTNF6	mRNA
hsa-miR-328-3p	C1QTNF6	mRNA
hsa-miR-328-3p	LOXL2	mRNA
hsa-miR-541-3p	PRELP	mRNA
hsa-miR-126-5p	C1QTNF6	mRNA
hsa-miR-9-3p	PDE5A	mRNA
hsa-miR-5010-5p	C1QTNF6	mRNA
hsa-miR-423-5p	C1QTNF6	mRNA
hsa-miR-1343-3p	C1QTNF6	mRNA
hsa-miR-552-3p	PRELP	mRNA
hsa-miR-552-3p	PDE5A	mRNA
hsa-miR-4726-5p	PRELP	mRNA
hsa-miR-138-5p	C1QTNF6	mRNA
hsa-miR-138-5p	LOXL2	mRNA
hsa-miR-526b-5p	LOXL2	mRNA
hsa-miR-150-5p	C1QTNF6	mRNA
hsa-miR-708-5p	PRELP	mRNA
hsa-let-7a-5p	C1QTNF6	mRNA
hsa-miR-145-5p	C1QTNF6	mRNA
hsa-miR-3194-5p	PRELP	mRNA
hsa-miR-656-3p	PRELP	mRNA
hsa-miR-15b-5p	C1QTNF6	mRNA
hsa-miR-15b-5p	LOXL2	mRNA
hsa-miR-216a-3p	PDE5A	mRNA
hsa-miR-182-5p	PDE5A	mRNA
hsa-miR-345-3p	PRELP	mRNA
hsa-miR-561-5p	PRELP	mRNA
hsa-miR-195-5p	C1QTNF6	mRNA
hsa-miR-450b-5p	PRELP	mRNA
hsa-miR-424-5p	PDE5A	mRNA
hsa-let-7e-5p	C1QTNF6	mRNA
hsa-let-7c-5p	C1QTNF6	mRNA

## Sheet: C1QTNF6
miRNAname	geneName	Type		miRNAname	geneName
hsa-miR-1306-5p	C1QTNF6	mRNA		hsa-let-7a-5p	LINC00665		LINC00665
hsa-miR-532-3p	C1QTNF6	mRNA		hsa-let-7b-5p	LINC00665		PVT1
hsa-let-7b-5p	C1QTNF6	mRNA		hsa-let-7c-5p	LINC00665		LINC00511
hsa-miR-328-3p	C1QTNF6	mRNA		hsa-let-7e-5p	LINC00665		CASC9
hsa-miR-126-5p	C1QTNF6	mRNA		hsa-let-7f-5p	LINC00665			LINC00665
hsa-miR-5010-5p	C1QTNF6	mRNA		hsa-let-7g-5p	LINC00665			PVT1
hsa-miR-423-5p	C1QTNF6	mRNA		hsa-miR-105-5p	LINC00261			LINC00511
hsa-miR-1343-3p	C1QTNF6	mRNA		hsa-miR-126-5p	LINC00665
hsa-miR-138-5p	C1QTNF6	mRNA		hsa-miR-1269a	LINC00261			LINC00665
hsa-miR-150-5p	C1QTNF6	mRNA		hsa-miR-1269b	LINC00261			LINC00665
hsa-let-7a-5p	C1QTNF6	mRNA		hsa-miR-1306-5p	PVT1
hsa-miR-145-5p	C1QTNF6	mRNA		hsa-miR-1306-5p	LINC00511
hsa-miR-15b-5p	C1QTNF6	mRNA		hsa-miR-130a-5p	LINC00261			LINC00511
hsa-miR-195-5p	C1QTNF6	mRNA		hsa-miR-1343-3p	LINC00511
hsa-let-7e-5p	C1QTNF6	mRNA		hsa-miR-1343-3p	LINC00665
hsa-let-7c-5p	C1QTNF6	mRNA		hsa-miR-138-5p	LINC00665
				hsa-miR-143-3p	PVT1			LINC00665
				hsa-miR-143-3p	LINC00511			CASC9
				hsa-miR-144-3p	LINC00665			PVT1
				hsa-miR-145-5p	CASC9
				hsa-miR-145-5p	PVT1
				hsa-miR-150-5p	LINC00511
				hsa-miR-151a-5p	FENDRR			CASC9
				hsa-miR-15b-5p	CASC9
				hsa-miR-15b-5p	PVT1
				hsa-miR-15b-5p	LINC00511
				hsa-miR-15b-5p	LINC00665
				hsa-miR-182-5p	LINC00261
				hsa-miR-184	LINC00665
				hsa-miR-190a-5p	PVT1
				hsa-miR-193a-5p	PVT1
				hsa-miR-195-5p	CASC9
				hsa-miR-195-5p	PVT1
				hsa-miR-195-5p	LINC00511
				hsa-miR-195-5p	LINC00665
				hsa-miR-216a-3p	LINC00261
				hsa-miR-216b-5p	LINC00261
				hsa-miR-26a-5p	LINC00665
				hsa-miR-296-3p	FENDRR
				hsa-miR-296-3p	LINC00261
				hsa-miR-30a-5p	PVT1
				hsa-miR-30d-5p	PVT1
				hsa-miR-3194-5p	PCAT19
				hsa-miR-323a-3p	MIR22HG
				hsa-miR-323a-3p	LINC00261
				hsa-miR-328-3p	PVT1
				hsa-miR-345-3p	MIR22HG
				hsa-miR-34c-5p	LINC00665
				hsa-miR-377-3p	LINC00261
				hsa-miR-423-5p	CASC9
				hsa-miR-423-5p	PVT1
				hsa-miR-424-5p	FENDRR
				hsa-miR-450b-5p	LINC00261
				hsa-miR-4726-5p	FENDRR
				hsa-miR-4766-3p	FENDRR
				hsa-miR-4766-3p	LINC00261
				hsa-miR-4770	PVT1
				hsa-miR-4770	LINC00511
				hsa-miR-495-3p	FENDRR
				hsa-miR-5010-5p	LINC00665
				hsa-miR-511-3p	PVT1
				hsa-miR-511-3p	LINC00511
				hsa-miR-512-3p	PVT1
				hsa-miR-516b-5p	LINC00665
				hsa-miR-520a-5p	PVT1
				hsa-miR-520a-5p	LINC00511
				hsa-miR-525-5p	PVT1
				hsa-miR-525-5p	LINC00511
				hsa-miR-526b-5p	PVT1
				hsa-miR-526b-5p	LINC00665
				hsa-miR-532-3p	PVT1
				hsa-miR-541-3p	LINC00261
				hsa-miR-552-3p	LINC00261
				hsa-miR-561-5p	LINC00261
				hsa-miR-577	LINC00261
				hsa-miR-641	LINC00665
				hsa-miR-656-3p	FENDRR
				hsa-miR-708-5p	FENDRR
				hsa-miR-708-5p	LINC00261
				hsa-miR-9-3p	MIR22HG
				hsa-miR-9-3p	LINC00261

## Sheet: LOXL2
miRNAname	geneName	Type		miRNAname	geneName
hsa-miR-1306-5p	LOXL2	mRNA		hsa-miR-1306-5p	PVT1		PVT1
hsa-miR-138-5p	LOXL2	mRNA		hsa-miR-1306-5p	LINC00511		LINC00511
hsa-miR-15b-5p	LOXL2	mRNA		hsa-miR-138-5p	LINC00665		LINC00665
hsa-miR-328-3p	LOXL2	mRNA		hsa-miR-15b-5p	CASC9		CASC9
hsa-miR-526b-5p	LOXL2	mRNA		hsa-miR-15b-5p	PVT1
				hsa-miR-15b-5p	LINC00511
				hsa-miR-15b-5p	LINC00665
				hsa-miR-328-3p	PVT1
				hsa-miR-526b-5p	PVT1
				hsa-miR-526b-5p	LINC00665

## Sheet: PDE5A
miRNAname	geneName	Type		miRNAname	geneName
hsa-miR-9-3p	PDE5A	mRNA		hsa-miR-182-5p	LINC00261		LINC00261
hsa-miR-552-3p	PDE5A	mRNA		hsa-miR-216a-3p	LINC00261		MIR22HG
hsa-miR-216a-3p	PDE5A	mRNA		hsa-miR-424-5p	FENDRR		FENDRR
hsa-miR-182-5p	PDE5A	mRNA		hsa-miR-552-3p	LINC00261
hsa-miR-424-5p	PDE5A	mRNA		hsa-miR-9-3p	MIR22HG
				hsa-miR-9-3p	LINC00261

## Sheet: PRELP
miRNAname	geneName	Type		miRNAname	geneName
hsa-miR-541-3p	PRELP	mRNA		hsa-miR-3194-5p	PCAT19		PCAT19
hsa-miR-552-3p	PRELP	mRNA		hsa-miR-345-3p	MIR22HG		MIR22HG
hsa-miR-4726-5p	PRELP	mRNA		hsa-miR-450b-5p	LINC00261		LINC00261
hsa-miR-708-5p	PRELP	mRNA		hsa-miR-4726-5p	FENDRR		FENDRR
hsa-miR-3194-5p	PRELP	mRNA		hsa-miR-541-3p	LINC00261
hsa-miR-656-3p	PRELP	mRNA		hsa-miR-552-3p	LINC00261
hsa-miR-345-3p	PRELP	mRNA		hsa-miR-561-5p	LINC00261
hsa-miR-561-5p	PRELP	mRNA		hsa-miR-656-3p	FENDRR
hsa-miR-450b-5p	PRELP	mRNA		hsa-miR-708-5p	FENDRR
				hsa-miR-708-5p	LINC00261
				hsa-miR-9-3p	MIR22HG
				hsa-miR-9-3p	LINC00261
